# Supplementary material for: A comprehensive simulation study on classification of RNA-Seq data
Source: PLoS One. 2017 Aug 23;12(8):e0182507. doi: 10.1371/journal.pone.0182507 (PMC5568128; doi:10.1371/journal.pone.0182507)
Supplement: S1 File — (ZIP) [file pone.0182507.s001.zip]

Archive with 24 entries (21 files):
- Additional File 1ΓÇô All figures for simulation results/
- Additional File 1ΓÇô All figures for simulation results/.DS_Store
- Additional File 1ΓÇô All figures for simulation results/0.01rlog2.png
- Additional File 1ΓÇô All figures for simulation results/0.01rlog3.png
- Additional File 1ΓÇô All figures for simulation results/0.01rlog4.png
- Additional File 1ΓÇô All figures for simulation results/0.01vst2.png
- Additional File 1ΓÇô All figures for simulation results/0.01vst3.png
- Additional File 1ΓÇô All figures for simulation results/0.01vst4.png
- Additional File 1ΓÇô All figures for simulation results/0.05rlog2.png
- Additional File 1ΓÇô All figures for simulation results/0.05rlog3.png
- Additional File 1ΓÇô All figures for simulation results/0.05rlog4.png
- Additional File 1ΓÇô All figures for simulation results/0.05vst2.png
- Additional File 1ΓÇô All figures for simulation results/0.05vst3.png
- Additional File 1ΓÇô All figures for simulation results/0.05vst4.png
- Additional File 1ΓÇô All figures for simulation results/0.1rlog2.png
- Additional File 1ΓÇô All figures for simulation results/0.1rlog3.png
- Additional File 1ΓÇô All figures for simulation results/0.1rlog4.png
- Additional File 1ΓÇô All figures for simulation results/0.1vst2.png
- Additional File 1ΓÇô All figures for simulation results/0.1vst3.png
- Additional File 1ΓÇô All figures for simulation results/0.1vst4.png
- Additional File 1ΓÇô All figures for simulation results/README.txt
- __MACOSX/
- __MACOSX/Additional File 1ΓÇô All figures for simulation results/
- __MACOSX/Additional File 1ΓÇô All figures for simulation results/._README.txt
