# Supplementary material for: A comprehensive simulation study on classification of RNA-Seq data
Source: PLoS One. 2017 Aug 23;12(8):e0182507. doi: 10.1371/journal.pone.0182507 (PMC5568128; doi:10.1371/journal.pone.0182507)
Supplement: S1 File — (ZIP) [file pone.0182507.s001.zip › Additional File 1ΓÇô All figures for simulation results/README.txt]

Filenames are generated as differential expression probability, transformation method and number of groups.

E.g. 0.1rlog2 gives the results for:
	-differential expression probability: %10
	-transformation method: rlog
	-number of groups: 2
	
