# Supplementary material for: A comprehensive simulation study on classification of RNA-Seq data
Source: PLoS One. 2017 Aug 23;12(8):e0182507. doi: 10.1371/journal.pone.0182507 (PMC5568128; doi:10.1371/journal.pone.0182507)
Supplement: S2 File — (ZIP) [file pone.0182507.s002.zip]

Archive with 80 entries (61 files):
- MLSeq/
- MLSeq/build/
- MLSeq/build/vignette.rds
- __MACOSX/
- __MACOSX/MLSeq/
- __MACOSX/MLSeq/build/
- __MACOSX/MLSeq/build/._vignette.rds
- __MACOSX/MLSeq/._build
- MLSeq/data/
- MLSeq/data/cervical.rda
- __MACOSX/MLSeq/data/
- __MACOSX/MLSeq/data/._cervical.rda
- __MACOSX/MLSeq/._data
- MLSeq/DESCRIPTION
- __MACOSX/MLSeq/._DESCRIPTION
- MLSeq/inst/
- MLSeq/inst/doc/
- MLSeq/inst/doc/MLSeq.pdf
- __MACOSX/MLSeq/inst/
- __MACOSX/MLSeq/inst/doc/
- __MACOSX/MLSeq/inst/doc/._MLSeq.pdf
- MLSeq/inst/doc/MLSeq.R
- __MACOSX/MLSeq/inst/doc/._MLSeq.R
- MLSeq/inst/doc/MLSeq.Rnw
- __MACOSX/MLSeq/inst/doc/._MLSeq.Rnw
- __MACOSX/MLSeq/inst/._doc
- MLSeq/inst/extdata/
- MLSeq/inst/extdata/cervical.txt
- __MACOSX/MLSeq/inst/extdata/
- __MACOSX/MLSeq/inst/extdata/._cervical.txt
- __MACOSX/MLSeq/inst/._extdata
- __MACOSX/MLSeq/._inst
- MLSeq/man/
- MLSeq/man/cervical.Rd
- __MACOSX/MLSeq/man/
- __MACOSX/MLSeq/man/._cervical.Rd
- MLSeq/man/classify.Rd
- __MACOSX/MLSeq/man/._classify.Rd
- MLSeq/man/confusionMat.Rd
- __MACOSX/MLSeq/man/._confusionMat.Rd
- MLSeq/man/deseqTransform.Rd
- __MACOSX/MLSeq/man/._deseqTransform.Rd
- MLSeq/man/method.Rd
- __MACOSX/MLSeq/man/._method.Rd
- MLSeq/man/MLSeq-class.Rd
- __MACOSX/MLSeq/man/._MLSeq-class.Rd
- MLSeq/man/MLSeq-package.Rd
- __MACOSX/MLSeq/man/._MLSeq-package.Rd
- MLSeq/man/normalization.Rd
- __MACOSX/MLSeq/man/._normalization.Rd
- MLSeq/man/predictClassify.Rd
- __MACOSX/MLSeq/man/._predictClassify.Rd
- MLSeq/man/ref.Rd
- __MACOSX/MLSeq/man/._ref.Rd
- MLSeq/man/trained.Rd
- __MACOSX/MLSeq/man/._trained.Rd
- __MACOSX/MLSeq/._man
- MLSeq/NAMESPACE
- __MACOSX/MLSeq/._NAMESPACE
- MLSeq/R/
- MLSeq/R/class.R
- __MACOSX/MLSeq/R/
- __MACOSX/MLSeq/R/._class.R
- MLSeq/R/classify.R
- __MACOSX/MLSeq/R/._classify.R
- MLSeq/R/generics.R
- __MACOSX/MLSeq/R/._generics.R
- MLSeq/R/methods.R
- __MACOSX/MLSeq/R/._methods.R
- MLSeq/R/predictClassify.R
- __MACOSX/MLSeq/R/._predictClassify.R
- __MACOSX/MLSeq/._R
- MLSeq/README
- __MACOSX/MLSeq/._README
- MLSeq/vignettes/
- MLSeq/vignettes/MLSeq.Rnw
- __MACOSX/MLSeq/vignettes/
- __MACOSX/MLSeq/vignettes/._MLSeq.Rnw
- __MACOSX/MLSeq/._vignettes
- __MACOSX/._MLSeq
