# Supplementary material for: A comprehensive simulation study on classification of RNA-Seq data
Source: PLoS One. 2017 Aug 23;12(8):e0182507. doi: 10.1371/journal.pone.0182507 (PMC5568128; doi:10.1371/journal.pone.0182507)
Supplement: S2 File — (ZIP) [file pone.0182507.s002.zip › MLSeq/DESCRIPTION]

Package: MLSeq
Type: Package
Title: Machine learning interface for RNA-Seq data
Version: 1.14.0
Date: 2016-02-29
Author: Gokmen Zararsiz, Dincer Goksuluk, Selcuk Korkmaz, Vahap Eldem, Izzet
    Parug Duru, Turgay Unver, Ahmet Ozturk
Maintainer: Gokmen Zararsiz <gokmenzararsiz@hotmail.com>
Depends: R (>= 3.0.0), caret, DESeq2, Biobase, limma, randomForest,
        edgeR
VignetteBuilder: knitr
Suggests: knitr, e1071, kernlab, earth, ellipse, fastICA, gam, ipred,
        klaR, MASS, mda, mgcv, mlbench, nnet, party, pls, pROC, proxy,
        RANN, spls, affy
Imports: methods
Collate: class.R generics.R methods.R classify.R predictClassify.R
biocViews: Sequencing, RNASeq, Classification, Clustering
Description: This package applies several machine learning methods, including
    SVM, bagSVM, Random Forest and CART, to RNA-Seq data.
License: GPL(>=2)
Packaged: 2016-10-17 23:25:25 UTC; biocbuild
NeedsCompilation: no
