# Supplementary material for: A comprehensive simulation study on classification of RNA-Seq data
Source: PLoS One. 2017 Aug 23;12(8):e0182507. doi: 10.1371/journal.pone.0182507 (PMC5568128; doi:10.1371/journal.pone.0182507)
Supplement: S2 File — (ZIP) [file pone.0182507.s002.zip › MLSeq/inst/extdata/cervical.txt]

	N1	N2	N3	N4	N5	N6	N7	N8	N9	N10	N11	N12	N13	N14	N15	N16	N17	N18	N19	N20	N21	N22	N23	N24	N25	N26	N27	N28	N29	T1	T2	T3	T4	T5	T6	T7	T8	T9	T10	T11	T12	T13	T14	T15	T16	T17	T18	T19	T20
let-7a	865	810	5505	6692	1456	588	9	4513	1962	10167	4113	2610	5008	580	667	6731	3671	3276	4910	5876	3877	7516	4930	3755	267	56824	16115	5293	38	3343	4990	5193	1464	5342	434	1502	34	2390	3996	687	1780	1030	3459	2520	314	1512	447	2744	37
let-7a*	3	12	30	73	6	2	0	199	10	173	30	105	71	21	7	738	1051	476	568	643	175	767	48	76	3	237	103	100	14	12	99	15	12	32	0	18	4	19	22	1	58	18	732	88	42	98	5	184	0
let-7b	975	2790	4912	24286	1759	508	33	6162	1455	18110	8862	12481	21641	8320	918	43582	33730	40209	80226	55768	31744	71032	5486	6932	1162	59593	15126	5949	103	4217	41617	5152	2536	4551	980	3398	102	2220	5404	995	12729	3030	108332	6996	938	5685	654	15489	99
let-7b*	15	18	27	119	11	3	0	116	17	233	40	180	288	63	12	468	479	396	470	686	129	673	65	83	18	430	155	64	194	8	148	14	8	29	5	5	2	16	24	3	54	4	308	49	12	51	8	106	0
let-7c	828	1251	2973	6413	713	339	23	2002	476	3294	5929	1816	3278	573	303	4670	2203	3096	5162	4537	3217	5675	1411	3477	371	37225	10206	2966	25	519	4664	1274	297	673	749	168	28	584	4118	999	2210	1697	5775	2839	130	762	157	974	34
let-7c*	0	0	0	1	0	0	0	3	0	3	0	0	3	0	0	20	2	6	1	18	6	11	1	5	1	4	0	0	0	0	3	0	0	0	0	0	0	0	0	0	3	0	8	2	0	0	0	1	0
let-7d	71	98	364	1890	188	47	1	719	204	1425	507	621	1078	1447	35	3154	2124	1684	5535	2000	12669	4874	380	365	25	5420	938	362	96	398	6649	248	285	169	13	276	2	822	109	40	3978	32	2618	84	11	1885	197	8359	1
let-7d*	3	24	8	41	8	2	0	38	18	77	19	88	187	36	20	287	222	242	294	264	73	250	40	51	7	265	61	26	1	1	15	2	1	2	2	2	0	2	26	5	13	6	74	21	0	20	4	15	0
let-7e	169	151	788	5801	308	121	9	1912	204	2943	1089	3255	5768	1319	95	11765	8011	9964	21923	13716	4659	14414	972	1498	33	9734	2755	733	4	244	2374	556	58	512	299	268	20	220	1631	160	990	927	9895	1342	98	278	36	1026	172
let-7e*	0	1	1	7	1	0	0	14	1	4	9	10	22	3	1	68	65	38	42	84	8	78	5	5	0	20	15	3	0	0	6	1	0	3	0	1	0	0	1	3	1	2	38	4	0	0	1	1	0
let-7f	569	192	3497	14486	1134	358	1	4252	1148	8014	5765	5662	6324	2699	402	23502	24312	17660	37513	12618	19134	28917	3860	2423	53	40307	7986	2260	19	1739	16395	5287	627	5631	117	1103	24	1619	1209	400	3569	341	20389	736	152	3745	312	11095	5
let-7f-1*	1	1	1	18	8	0	0	45	1	35	11	25	31	11	4	277	302	97	205	147	39	167	8	27	0	82	26	21	2	3	28	6	6	8	0	4	0	9	3	1	14	3	105	14	5	60	8	71	0
let-7f-2*	0	1	2	3	1	0	0	7	0	4	6	7	3	2	0	24	41	16	17	20	8	47	2	1	0	11	10	5	3	0	7	0	1	2	0	0	0	0	0	2	5	0	38	5	0	6	1	10	0
let-7g	447	173	1922	4062	493	124	8	1045	421	2086	1704	2392	1295	832	57	4097	6926	5677	8095	3468	5823	7199	1323	610	36	17986	2678	455	126	737	4141	3760	253	3889	61	604	24	274	203	117	1305	37	6886	197	22	1483	104	4956	9
let-7g*	0	0	2	4	1	0	0	2	0	2	2	2	6	1	0	18	19	14	23	9	0	34	3	1	0	21	1	1	0	1	2	0	0	5	1	2	0	0	0	0	0	0	78	5	1	1	0	2	0
let-7i	241	304	912	3867	447	89	7	639	386	1651	2958	3507	4983	2923	201	5654	5481	8877	11665	3662	3655	5080	602	738	174	16844	1555	433	6	1117	7563	2864	539	1424	90	1284	15	574	319	206	5536	307	23552	680	114	2937	421	7416	13
let-7i*	1	6	4	18	8	2	0	15	4	23	7	92	74	22	1	85	101	94	110	54	9	66	7	21	15	169	21	2	11	7	28	4	7	0	3	11	0	0	1	1	43	7	265	28	3	16	3	28	3
miR-1	151	71	352	3835	127	36	0	409	15	674	1046	1585	1713	199	1224	4498	7328	3462	11508	1345	255	3989	294	447	9	10200	720	82	0	13	111	39	0	17	29	0	0	5	86	146	51	24	296	5	0	1	4	55	0
miR-100	233	169	686	351	54	12	41	425	17	429	88	304	537	819	9	969	1337	1122	902	1695	5285	2893	364	268	648	6560	918	226	1152	41	945	59	7	17	4	13	2	33	40	5	718	6	282	114	6	232	16	821	1
miR-100*	0	0	1	0	0	0	0	0	0	0	0	0	0	0	1	0	2	2	0	0	2	7	0	0	0	3	4	0	0	0	0	1	0	0	0	0	0	0	0	0	1	0	0	0	0	0	0	1	0
miR-101	159	270	809	807	162	76	13	356	147	383	586	1462	317	522	17	573	2641	1622	1783	1120	1110	2397	547	137	30	4219	817	93	22	254	652	382	156	588	11	533	1	50	41	35	604	19	1565	137	5	283	26	580	11
miR-101*	3	9	33	26	7	11	0	6	3	7	4	37	23	12	0	32	78	35	29	59	14	105	10	15	5	81	21	5	0	8	16	3	2	2	1	4	0	0	2	0	5	1	19	5	0	4	0	9	0
miR-103	7	20	33	51	63	8	0	129	138	127	46	100	6	2	4	13	17	95	20	32	29	19	218	55	3	51	11	12	1	114	120	59	81	87	2	86	6	81	28	2	46	10	57	24	12	90	8	63	3
miR-105	0	0	0	0	0	0	0	0	0	0	0	0	0	0	0	0	0	0	0	0	0	0	0	0	0	0	0	0	0	0	1	0	0	0	0	0	0	0	0	0	0	0	0	0	0	5	0	0	0
miR-105*	0	0	0	0	0	0	0	0	0	0	0	0	0	0	0	0	0	0	0	0	0	0	0	0	0	0	0	0	0	0	0	0	0	0	0	0	0	0	0	0	0	0	0	0	0	1	0	0	0
miR-106a	0	0	0	0	0	1	0	0	2	0	0	0	0	0	0	0	0	0	0	0	0	0	0	0	4	47	5	15	0	0	0	0	2	3	0	0	0	0	0	0	1	0	0	1	0	0	0	0	0
miR-106a*	0	0	1	0	1	0	0	0	0	1	0	0	0	0	0	0	0	1	0	1	1	0	1	0	0	1	0	0	0	0	2	2	0	16	0	0	0	1	0	0	0	0	0	0	0	0	0	5	0
miR-106b	8	20	16	68	8	1	1	38	88	66	51	105	43	65	6	78	198	288	338	64	113	120	47	24	2	495	108	21	1	28	142	61	22	67	0	35	0	53	3	3	51	5	1293	29	6	141	7	172	0
miR-106b*	2	5	9	7	0	1	0	25	17	23	12	17	26	6	6	32	42	53	38	33	9	45	23	18	1	44	14	13	1	289	13	9	3	4	1	12	1	7	3	1	13	1	229	20	3	20	2	33	1
miR-107	35	41	63	68	56	4	3	67	398	54	62	70	28	141	25	22	32	56	41	34	305	46	117	59	13	133	65	65	3	73	215	72	105	42	1	157	2	592	16	17	253	4	57	51	9	264	68	410	0
miR-10a	56	32	104	489	19	7	1	670	49	437	69	488	232	206	12	1095	702	1084	860	376	3639	1179	630	19	9	4055	1306	357	0	0	564	145	9	120	12	125	3	23	84	9	135	89	952	618	10	96	19	1111	2
miR-10a*	0	0	8	6	2	2	0	145	2	48	1	15	37	4	3	160	34	32	19	64	34	228	22	5	0	42	32	84	0	2	3	2	1	3	0	1	0	0	1	0	7	2	14	7	1	3	0	17	0
miR-10b	101	77	203	2066	69	20	2	170	46	791	892	2390	951	501	6	3147	3648	2455	6062	1894	5361	5149	701	376	24	3569	815	159	19	22	536	45	16	81	19	46	2	27	23	21	187	42	1345	184	7	137	14	497	5
miR-10b*	0	3	14	5	12	1	0	78	1	219	7	50	326	13	3	660	74	25	64	548	31	892	28	203	31	45	18	66	0	0	1	0	0	0	0	1	0	0	0	1	1	1	9	1	0	8	0	2	0
miR-122	0	0	0	0	0	0	0	1	3	1	1	2	1	23	0	0	3	1	2	1	7	6	0	0	0	1	1	1	0	1	5	0	0	0	0	0	0	5	0	0	55	1	11	0	0	2	14	0	0
miR-122*	0	0	0	0	0	0	0	0	0	0	0	0	0	0	0	0	0	1	0	0	0	0	0	0	0	0	0	0	0	0	0	0	0	0	0	0	0	0	0	0	0	0	0	0	0	0	0	0	0
miR-1224-3p	0	0	0	0	0	0	0	0	0	0	0	0	0	0	0	0	0	0	0	0	3	0	0	0	0	0	0	0	0	0	0	0	0	0	0	0	0	0	0	0	0	0	1	1	0	0	0	0	0
miR-1224-5p	0	0	0	0	0	0	0	1	0	0	0	0	0	1	0	0	1	0	0	0	11	0	7	0	1	3	5	0	0	0	0	0	0	0	0	0	0	0	0	0	0	0	0	0	0	0	0	0	0
miR-1225-3p	0	0	0	0	0	0	0	0	0	0	0	0	0	0	0	0	0	0	0	0	0	0	0	1	0	1	0	0	0	0	0	0	0	0	0	0	0	0	0	0	0	0	0	0	0	0	0	0	0
miR-1225-5p	0	0	0	0	0	0	0	0	0	0	0	0	0	0	0	0	0	0	0	0	0	0	0	1	0	0	0	0	0	0	0	0	0	0	0	0	0	0	0	0	0	0	0	0	0	0	0	0	0
miR-1226	0	0	0	0	0	0	0	0	2	0	0	0	0	3	0	0	1	1	3	0	1	0	0	0	0	2	1	0	0	0	0	0	0	0	0	0	0	0	0	0	0	0	1	0	0	0	0	0	0
miR-1227	0	0	0	0	0	0	0	0	0	0	0	1	0	0	0	0	0	0	0	0	1	0	0	0	0	0	0	0	1	0	0	0	0	0	0	0	0	0	0	0	1	0	1	1	0	0	1	3	0
miR-1228	0	0	0	1	1	0	0	1	1	1	0	0	1	2	0	0	4	9	2	3	0	0	0	1	0	2	0	0	0	1	0	0	0	1	0	0	0	0	0	0	1	1	17	1	0	5	0	7	0
miR-1228*	0	0	0	0	1	0	0	0	1	0	0	0	2	0	0	0	4	6	15	1	1	0	0	0	0	5	0	0	0	1	0	1	0	0	0	1	1	1	1	0	0	3	12	0	0	0	0	4	3
miR-1229	0	0	0	0	0	0	0	0	0	0	0	1	0	0	0	0	0	0	1	0	0	0	0	0	0	0	0	0	0	0	0	0	0	0	0	0	0	0	0	0	0	0	3	0	0	0	0	0	0
miR-1233	0	0	0	0	0	0	0	0	0	0	0	0	1	0	0	0	0	0	1	1	0	0	0	0	0	1	0	0	0	0	2	0	0	0	0	0	0	0	0	0	0	0	1	0	0	0	0	0	0
miR-1236	0	0	0	0	0	0	0	0	0	0	0	0	0	0	0	0	0	0	0	0	0	0	0	0	0	0	0	0	0	0	0	0	0	0	0	0	0	0	0	0	1	0	2	1	0	0	0	0	0
miR-1237	0	0	0	0	0	0	0	0	0	0	0	0	1	1	0	0	0	1	1	2	1	0	0	0	0	0	0	0	0	0	0	0	0	0	0	0	0	1	0	0	1	0	9	0	0	0	0	1	0
miR-124	1	3	0	0	0	0	0	0	0	27	1	0	1	2	0	0	24	8	0	1	5	3	1	0	12	16	0	0	0	8	10	1	0	2	0	3	0	0	0	1	3	0	8	3	0	2	0	14	0
miR-124*	0	0	0	0	0	0	0	0	0	0	0	0	0	0	0	0	0	0	0	0	0	0	0	0	0	0	0	0	0	0	0	0	0	0	0	0	0	0	0	0	0	0	1	0	0	0	0	0	0
miR-125a-3p	2	8	5	5	6	0	1	26	0	18	6	22	104	4	0	91	54	25	53	133	11	163	15	23	43	122	5	11	0	2	3	5	0	3	0	1	2	1	2	0	6	2	93	9	1	6	0	7	0
miR-125a-5p	135	426	431	1048	165	79	14	503	61	606	585	2554	1614	97	76	1258	3549	1899	3571	3774	109	3892	1045	385	277	5678	1573	224	20	90	105	61	17	48	15	215	2	20	86	31	138	57	2308	294	8	12	4	43	4
miR-125b	1038	5007	2595	8036	566	391	94	3990	442	5409	4481	15099	7859	557	195	12838	46295	24676	24188	23106	1617	30072	11698	2113	1981	49460	20860	1828	106	381	1463	201	99	105	126	902	19	101	614	329	2249	206	10374	1299	15	68	26	400	13
miR-125b-1*	2	0	5	12	4	0	0	11	0	2	2	7	25	2	0	31	29	35	29	40	11	46	4	7	33	109	10	3	0	0	1	1	0	0	0	0	0	0	1	0	0	1	20	1	0	3	0	0	0
miR-125b-2*	2	2	15	15	5	0	0	11	1	21	8	32	35	10	0	76	116	56	61	115	32	112	17	23	10	89	13	5	0	0	58	0	1	1	0	1	0	1	1	0	24	1	193	6	0	16	0	28	0
miR-126	379	248	1160	3833	691	84	6	1908	439	1471	1395	5222	4558	1209	155	10846	8751	17487	14472	6420	3987	12004	1043	1698	12	8116	2242	799	377	121	1136	460	81	649	37	52	3	160	329	81	1646	101	5443	362	64	800	67	1936	1
miR-126*	60	34	293	1620	164	30	2	2420	356	1354	1344	3648	3388	842	217	16924	10924	20780	10957	10840	3053	17003	708	2134	9	3952	2576	1438	3	44	551	47	33	48	16	13	3	94	346	98	959	84	3633	459	115	600	53	1739	1
miR-1271	0	0	0	0	0	0	0	0	0	0	3	0	0	0	0	0	0	0	0	0	0	0	0	0	0	0	0	0	0	0	0	0	0	0	0	0	0	0	0	0	0	0	0	0	0	0	0	0	0
miR-127-3p	15	231	27	158	48	2	3	47	9	139	124	104	133	35	7	226	593	501	730	277	91	232	33	74	278	572	41	14	1	34	126	34	2	42	38	6	11	7	87	14	142	93	953	154	6	45	0	118	15
miR-127-5p	0	10	2	5	2	0	0	0	0	5	4	1	4	2	1	11	18	22	29	6	4	10	3	4	15	26	0	0	0	3	5	2	0	3	0	0	1	1	1	1	2	4	32	0	0	1	0	3	2
miR-1277	0	0	0	0	0	0	0	0	0	0	4	0	0	0	0	0	0	0	0	0	0	0	0	0	0	0	0	0	0	0	0	0	0	0	0	0	0	0	0	0	0	0	0	0	0	0	0	0	0
miR-128	6	6	9	33	7	2	0	36	11	44	12	35	30	183	5	63	196	153	88	69	1022	89	27	8	1	137	36	20	0	18	579	14	33	16	1	48	1	74	3	6	88	5	476	29	4	386	69	2236	0
miR-129-3p	2	0	1	3	0	0	0	0	0	2	0	7	2	2	0	1	0	0	0	0	2	1	2	10	1	2	0	3	10	0	0	0	0	0	0	0	0	0	0	0	5	1	0	1	0	0	0	1	0
miR-129-5p	0	0	0	6	0	0	0	2	0	1	0	4	10	2	0	123	24	21	8	9	38	7	4	6	5	13	16	12	0	0	2	0	0	0	0	0	0	0	1	0	1	2	16	3	0	4	0	0	0
miR-129*	0	0	0	0	0	0	0	0	0	0	0	0	0	0	0	0	0	0	0	0	0	0	3	0	0	2	2	5	0	0	0	0	0	0	0	0	0	0	0	0	0	0	0	0	0	0	0	0	0
miR-130a	144	299	656	1534	300	44	12	727	47	1346	759	6054	11326	1603	36	4245	5124	2257	4581	3947	1051	10086	1093	1415	174	10728	795	508	7	235	1041	369	173	234	42	504	11	159	164	58	2997	202	4617	801	40	169	62	613	58
miR-130a*	0	1	0	1	0	0	0	2	0	3	0	0	0	0	0	0	0	0	0	0	0	0	0	0	0	0	0	1	0	0	2	0	1	0	0	0	0	3	0	0	0	0	0	0	0	1	0	0	0
miR-130b	3	11	8	24	12	1	1	46	12	83	16	37	139	14	1	104	71	79	219	77	347	92	28	14	8	732	9	33	0	42	92	83	20	74	5	59	6	17	12	1	59	76	1094	145	8	50	5	114	22
miR-130b*	0	1	1	1	0	0	0	7	1	5	2	4	4	5	0	5	20	12	17	8	177	3	4	0	0	41	3	3	4	1	18	4	1	1	0	4	0	16	2	0	11	3	78	7	0	16	7	51	0
miR-132	8	2	13	48	14	2	0	9	2	21	31	31	33	9	1	88	113	192	273	42	47	82	6	8	0	223	27	0	0	6	64	12	6	5	0	11	0	1	1	6	17	5	356	16	1	33	3	64	0
miR-132*	0	3	7	9	2	3	1	12	0	19	8	41	38	10	1	87	72	109	75	58	14	97	4	14	1	81	9	6	0	1	19	9	1	6	0	0	0	1	0	2	27	1	70	2	1	13	0	32	1
miR-133a	10	37	38	14	15	3	1	6	0	9	26	17	16	10	201	20	24	22	21	13	1	6	11	8	0	29	9	3	0	2	2	0	0	0	1	0	0	3	2	8	0	6	2	0	1	0	0	0	1
miR-133b	1	14	15	10	11	2	0	6	0	3	10	17	5	13	137	3	5	18	5	5	0	6	3	11	0	7	2	0	0	0	1	0	0	0	0	0	0	0	0	2	1	0	0	1	0	0	0	2	0
miR-134	0	9	2	0	6	0	0	1	0	4	4	3	5	3	0	5	21	11	24	8	3	5	2	2	12	15	1	0	0	1	4	1	0	0	0	0	0	1	0	1	7	1	24	0	0	8	0	7	1
miR-135a	0	8	0	3	0	12	0	187	2	32	4	0	3	2	0	1	3	151	3	9	1057	91	287	0	0	770	408	289	0	6	14	0	1	2	0	1	0	0	0	0	0	1	73	5	1	2	0	4	0
miR-135a*	0	0	0	0	0	0	0	2	0	0	0	0	0	0	0	0	0	0	0	0	10	4	1	0	0	0	4	0	0	0	0	0	0	0	0	0	0	0	0	0	0	0	0	1	0	0	0	0	0
miR-135b	2	2	0	2	0	2	0	71	4	25	1	6	1	1	0	0	13	6	8	28	144	64	67	1	0	136	123	46	0	120	563	12	12	59	0	15	0	43	3	0	20	5	799	42	1	31	11	118	1
miR-135b*	1	0	0	0	0	0	0	0	0	0	0	0	0	0	0	0	0	0	0	0	0	0	0	0	0	0	0	0	0	1	0	1	0	1	0	0	0	1	0	0	0	0	5	0	0	0	0	0	0
miR-136	3	74	5	72	32	2	1	20	6	50	25	76	30	28	1	84	212	231	338	87	50	137	12	38	19	352	40	13	21	12	70	12	1	24	2	1	0	4	7	6	109	16	530	53	1	23	2	56	2
miR-136*	1	5	4	9	2	0	0	8	0	3	5	18	6	5	1	35	157	86	43	23	23	26	5	5	3	28	8	2	13	1	11	5	3	2	3	1	1	2	11	0	19	3	33	5	0	17	0	21	1
miR-137	0	0	0	1	0	0	0	1	0	2	5	0	0	0	0	0	3	0	1	0	0	1	0	0	0	3	0	0	0	2	1	0	0	3	0	4	0	0	0	0	3	0	8	0	0	0	0	0	0
miR-138	1	2	0	0	0	0	0	0	5	0	0	0	0	0	0	0	4	1	1	1	1	0	5	0	0	3	0	1	0	0	1	2	1	2	0	3	1	0	0	0	1	0	12	0	0	1	0	1	0
miR-138-1*	0	0	0	0	0	0	0	0	0	0	0	0	0	0	0	0	0	0	0	0	0	0	0	0	0	0	0	0	0	0	0	0	0	1	0	0	0	0	0	0	0	0	0	0	0	1	0	0	0
miR-139-3p	0	8	2	11	0	0	1	1	1	0	2	8	8	3	1	19	0	34	41	3	11	5	1	3	2	135	12	1	0	0	3	0	0	0	0	1	0	0	1	0	0	1	8	0	0	0	0	0	0
miR-139-5p	10	12	13	49	9	0	0	7	12	9	30	51	33	80	3	85	73	141	266	34	112	39	13	12	1	379	33	6	1	0	19	0	0	0	0	0	0	1	8	0	34	3	38	7	1	5	0	29	0
miR-140-3p	40	45	252	181	101	21	5	164	15	104	53	164	257	58	5	289	286	186	638	297	155	583	58	37	48	1399	102	26	68	12	213	35	10	37	5	107	0	10	13	5	42	3	421	16	0	30	1	162	2
miR-140-5p	30	79	132	324	102	53	3	157	14	213	245	297	302	79	8	1421	1189	551	1204	681	247	1824	84	276	47	1470	226	55	18	29	92	12	26	11	2	24	1	4	20	15	71	7	326	18	3	126	3	93	8
miR-141	0	2	3	0	5	16	4	495	38	165	2	0	4	14	0	5	11	29	31	44	1276	212	400	1	3	1287	356	331	0	206	925	312	200	1292	7	468	12	429	13	2	142	23	5576	149	48	447	62	351	4
miR-141*	0	0	0	0	0	1	0	7	0	5	0	0	0	1	0	0	0	0	0	2	74	4	7	0	0	10	7	4	0	7	67	2	9	13	0	16	0	6	0	0	6	1	209	8	3	86	6	80	0
miR-142-3p	4	35	90	300	164	33	8	93	119	88	154	121	36	106	11	167	399	1137	783	172	517	121	179	32	4	997	231	38	14	318	2015	411	588	209	10	4047	0	244	41	73	1290	21	3348	197	21	3167	148	7640	19
miR-142-5p	5	17	28	99	28	4	1	422	330	176	23	121	107	65	51	415	706	2196	593	797	159	344	250	64	2	611	365	227	16	17	623	2810	42	1330	56	141	55	95	592	50	551	126	2899	1299	594	3641	130	5939	33
miR-143	6356	11170	11547	51377	17214	2433	298	22869	1403	17153	24433	109216	72831	52359	872	162350	407388	233496	290717	78022	26392	73704	17762	26740	793	376078	28210	6252	42	2095	6554	935	309	971	263	313	46	710	1067	1658	15690	737	16974	814	353	5517	575	6716	305
miR-143*	4	5	24	115	104	14	3	13	0	8	11	26	17	19	0	7	20	19	65	14	35	36	6	20	2	83	3	3	0	20	15	1	6	1	0	17	0	0	2	1	8	3	44	4	0	0	3	7	0
miR-144	55	42	355	196	86	69	7	279	4963	41	24	285	203	1552	364	313	341	2843	2609	268	454	66	947	24	11	2273	756	417	0	101	13	50	197	30	3	96	1	388	10	8	273	11	3058	7	56	146	191	284	1
miR-144*	0	0	8	3	0	2	0	2	10	0	0	2	3	3	0	1	0	2	4	2	5	0	6	0	0	6	4	1	0	8	0	2	2	1	0	2	0	3	0	0	0	1	18	0	0	0	0	1	0
miR-145	413	1121	1330	3504	961	167	39	3907	135	2814	2211	9455	8498	359582	71	15128	18417	18860	12949	20416	172452	22040	1446	5352	329	32968	3618	2080	1	2872	38261	115	904	169	73	1525	32	8908	316	212	95140	349	10399	1328	138	29190	3376	102675	137
miR-145*	29	100	113	302	73	19	2	508	13	396	222	952	750	1401	9	2196	5153	2392	2111	1664	888	1090	265	318	6	1847	414	147	5	16	230	3	9	3	2	11	1	24	22	28	458	7	248	13	5	135	12	242	6
miR-146a	4	13	21	1	21	2	0	10	3	7	6	18	24	3	2	37	37	98	76	70	24	44	35	10	6	260	34	6	0	88	15	78	50	25	1	237	1	15	8	5	57	19	676	30	3	468	13	649	6
miR-146a*	0	0	0	0	0	0	0	1	0	1	0	0	0	0	0	0	0	0	0	0	0	0	0	0	0	1	0	0	0	0	0	0	0	0	0	0	0	0	0	0	0	0	1	0	0	6	0	0	0
miR-146b-3p	0	0	0	0	0	0	0	0	0	0	0	0	2	0	0	0	0	0	0	1	0	0	0	0	0	0	1	0	0	0	0	0	0	0	0	0	0	0	0	0	0	0	2	2	0	1	0	1	0
miR-146b-5p	0	2	3	4	10	8	1	7	2	11	11	14	3	0	0	21	42	278	101	51	41	59	41	0	5	342	36	5	1	26	32	53	12	31	0	63	0	8	2	2	27	5	626	24	2	130	7	442	0
miR-147b	2	1	0	0	0	0	0	6	1	1	0	2	0	4	0	3	3	5	1	5	3	2	0	0	3	18	2	2	0	3	35	50	2	26	0	91	4	18	0	0	5	26	309	24	3	27	0	31	4
miR-148a	6	25	7	62	11	3	2	65	7	35	81	25	11	8	0	40	92	129	187	112	214	169	20	6	6	585	111	42	6	21	152	56	47	24	1	56	1	6	5	9	31	5	1110	37	1	134	7	885	2
miR-148a*	0	0	0	0	0	0	0	2	0	1	0	0	0	1	0	0	4	2	0	3	2	1	1	0	1	3	1	1	0	1	1	0	0	0	0	0	0	0	0	0	4	1	10	1	2	7	0	14	0
miR-148b	2	24	9	67	25	4	0	20	13	29	45	42	15	6	1	55	114	110	271	38	77	55	20	15	3	362	55	12	2	2	65	5	14	14	0	5	0	4	1	6	18	0	336	19	0	32	1	81	0
miR-148b*	0	0	1	1	1	0	0	0	0	0	0	0	0	0	0	0	1	0	0	0	0	0	0	0	0	0	0	0	0	1	0	0	0	0	0	0	0	0	0	0	3	0	1	0	0	0	1	4	0
miR-149	4	8	5	10	1	0	0	13	1	11	4	30	19	40	1	42	48	49	47	51	101	28	11	10	4	54	15	12	3	3	159	0	4	0	0	80	0	15	2	4	115	6	557	16	2	138	2	117	1
miR-149*	0	0	0	0	0	0	0	0	0	0	0	0	0	0	0	0	0	0	1	0	1	0	0	0	0	1	0	0	0	0	0	0	0	0	0	0	0	0	0	0	0	0	1	0	0	0	0	0	0
miR-150	23	51	44	105	24	8	0	100	47	39	28	183	206	557	14	298	293	907	232	174	821	125	109	28	3	348	181	26	1	5	1518	156	30	130	2	368	3	74	74	21	1273	12	1041	404	13	1758	76	7069	3
miR-150*	0	0	0	1	0	0	0	1	0	0	0	1	0	0	0	2	2	2	2	1	1	0	0	0	0	2	1	1	0	0	1	0	0	1	0	0	0	0	1	0	0	1	5	2	0	0	0	3	1
miR-151-3p	22	44	82	146	49	11	0	107	13	156	101	184	214	59	9	821	848	756	660	643	256	876	60	117	63	572	103	85	0	23	262	82	25	159	18	67	16	23	39	13	72	44	1981	106	54	248	4	188	7
miR-151-5p	275	615	478	3177	338	46	28	2985	249	2294	1650	3791	3560	914	35	6981	9188	7879	13688	7532	3952	13879	1382	2228	405	15144	3086	881	78	94	2050	469	86	1087	108	117	44	188	512	106	775	280	11367	1390	145	714	54	2108	317
miR-152	15	48	40	211	54	4	1	25	2	50	94	136	60	21	2	164	267	344	602	77	61	138	36	29	2	674	49	7	2	15	103	14	9	17	2	30	0	9	6	9	22	11	528	14	1	23	1	40	1
miR-153	0	0	2	8	1	0	0	1	0	3	9	8	2	2	0	7	45	16	28	3	13	13	1	6	2	27	23	0	0	0	11	0	0	1	0	1	0	2	1	1	1	0	15	0	0	7	0	5	0
miR-154	1	6	2	12	6	0	0	5	1	5	10	7	3	5	0	3	32	22	25	13	14	19	1	3	0	34	7	1	0	2	3	0	0	2	1	0	0	2	0	6	10	0	55	6	0	4	0	12	0
miR-154*	0	0	2	5	1	1	0	3	0	5	0	2	1	0	0	4	19	10	7	6	2	4	0	0	0	7	1	0	3	1	1	0	1	0	0	0	0	2	1	0	5	1	9	2	0	1	0	7	0
miR-155	4	3	13	33	9	1	1	22	6	34	19	32	17	9	0	60	85	200	137	68	48	38	28	10	0	183	49	24	1	42	312	1289	14	742	6	218	1	48	23	13	203	14	652	14	14	838	28	1076	0
miR-155*	0	0	0	0	0	0	0	0	0	0	0	0	0	0	0	0	0	0	0	0	0	0	0	0	0	1	0	0	0	0	0	1	0	1	0	0	0	0	0	0	1	0	2	0	0	1	0	1	0
miR-15a	92	28	407	336	75	3	4	148	727	202	126	990	689	1043	107	641	1116	3027	823	752	567	413	276	199	53	2653	273	88	17	234	1356	582	48	562	4	540	2	244	34	24	1509	43	8839	277	38	2458	152	2667	0
miR-15a*	0	0	3	3	2	1	0	2	2	2	2	3	3	0	1	4	3	5	6	2	0	2	0	0	0	28	1	4	0	2	5	8	0	7	0	12	0	2	0	0	1	2	79	0	1	3	1	7	0
miR-15b	101	127	375	1283	55	13	6	837	3621	1747	188	1078	1046	3584	353	3218	4633	7061	4457	2343	7123	2127	1054	298	121	4773	1989	701	73	453	12388	1165	332	956	19	532	14	1710	280	166	5434	254	23398	1506	244	6051	844	14854	2
miR-15b*	0	0	2	4	1	0	0	12	38	13	1	6	6	7	4	20	8	33	14	13	2	5	16	0	1	14	13	7	0	2	23	9	3	8	1	1	0	10	0	1	5	4	156	4	2	21	6	16	0
miR-16	177	70	643	1292	78	13	2	310	839	525	204	1445	1717	823	120	1676	2174	5355	2393	1554	1756	1295	430	273	33	4401	847	147	36	412	4243	1434	155	1130	17	484	2	304	127	48	1635	81	15076	488	43	1668	169	5202	0
miR-16-1*	0	0	0	0	0	0	0	0	0	1	0	0	1	0	0	1	1	0	1	2	0	1	0	0	0	0	0	0	0	2	0	0	0	0	0	0	0	0	0	0	0	0	9	0	0	0	0	1	0
miR-16-2*	4	0	2	25	1	4	0	13	35	9	8	15	14	39	4	39	65	106	96	32	48	43	31	4	0	87	32	15	1	2	72	14	1	6	1	2	0	5	0	2	24	9	978	78	6	127	5	141	0
miR-17	25	19	82	39	38	15	2	10	51	40	39	17	27	3	9	19	7	18	26	15	1	21	23	24	3	20	21	20	2	32	12	117	77	281	0	7	1	8	3	4	6	4	91	19	2	2	3	6	2
miR-17*	12	0	56	59	23	1	1	169	47	179	59	121	141	42	10	209	207	173	238	336	96	617	137	83	122	915	86	125	18	5	147	196	13	555	4	7	16	32	22	6	41	38	1038	87	16	41	7	135	23
miR-181a	22	25	94	323	48	23	4	226	46	614	100	417	341	194	13	1274	1236	1058	2432	826	8907	2525	442	149	97	4104	746	304	10	351	1667	428	140	429	83	697	32	209	198	20	496	222	7065	515	48	664	105	3546	13
miR-181a*	0	103	0	5	1	0	0	8	0	8	3	10	2	5	1	9	18	31	8	8	43	7	10	0	0	30	10	4	0	3	14	4	1	2	0	3	0	2	0	0	6	3	38	0	0	29	1	29	1
miR-181a-2*	1	2	0	2	0	0	0	0	0	6	0	1	0	3	0	3	9	2	5	10	15	6	4	0	0	10	0	1	5	1	4	0	0	0	0	0	0	1	1	0	1	0	11	0	1	2	0	3	0
miR-181b	0	2	15	13	6	4	0	16	3	31	9	59	27	31	0	47	174	89	133	87	183	133	37	9	4	231	46	18	1	45	62	55	27	62	1	34	2	25	1	3	42	3	731	84	12	112	4	105	0
miR-181c	3	2	4	13	2	1	0	17	0	29	6	64	55	53	0	33	104	37	62	79	369	180	19	9	4	322	39	5	3	20	482	20	7	6	2	82	2	33	5	0	126	4	99	25	4	156	4	363	0
miR-181c*	1	0	0	0	1	0	0	2	0	5	1	5	0	2	0	4	8	5	8	5	2	16	3	0	6	34	3	2	2	1	3	4	0	2	0	0	0	0	0	0	3	0	3	1	0	2	0	3	0
miR-181d	0	0	2	10	2	1	0	3	0	3	2	10	1	2	0	4	22	10	26	6	5	21	4	0	0	44	11	0	0	2	4	2	0	0	0	2	1	0	0	0	4	0	11	2	1	2	0	5	0
miR-182	1	2	5	6	1	1	1	16	42	36	1	4	9	77	22	16	12	36	79	30	184	45	88	0	4	146	43	32	0	40	235	21	20	33	0	61	0	267	0	1	121	8	672	21	5	222	20	135	11
miR-182*	0	0	0	0	0	0	0	0	0	0	0	0	0	0	0	0	0	0	0	0	0	0	0	0	0	0	0	0	0	0	0	0	0	0	0	0	0	0	0	0	1	0	0	0	0	0	0	0	0
miR-183	0	0	0	1	1	0	0	6	23	19	3	2	11	8	1	2	1	7	11	9	30	7	14	0	5	21	6	5	0	18	36	6	6	4	0	6	0	54	0	0	26	2	192	5	2	33	6	21	2
miR-183*	0	0	0	0	0	0	0	2	0	3	0	0	0	1	0	0	1	0	2	0	5	0	0	0	1	6	0	0	0	2	2	5	2	9	0	2	0	8	0	0	6	5	51	4	0	11	2	6	0
miR-184	0	0	0	0	0	0	0	5	0	5	0	0	0	1	0	2	16	1	0	27	22	138	1	0	0	17	4	0	0	0	97	1	0	1	0	0	0	2	16	0	1	5	8	95	0	0	0	12	2
miR-185	38	104	65	236	62	4	8	86	800	118	27	308	242	134	41	258	281	1659	3434	317	363	298	291	50	26	2349	326	100	1	71	633	414	53	393	24	225	22	166	63	3	119	191	8894	232	70	241	31	823	108
miR-185*	0	0	0	0	2	0	0	0	0	0	1	1	0	0	0	0	0	1	0	0	2	0	0	0	0	1	0	0	0	0	0	0	0	0	0	1	0	0	0	0	0	0	2	2	0	0	0	1	0
miR-186	22	120	106	280	153	14	2	134	40	274	153	446	358	50	4	1370	1097	1003	1369	872	327	1894	155	269	103	1517	267	93	16	40	230	47	63	63	2	128	7	13	31	10	65	47	2223	165	14	339	7	360	26
miR-186*	1	1	4	8	13	2	1	1	0	0	2	19	6	3	0	3	3	4	6	12	14	16	0	3	1	9	2	1	0	3	0	0	7	1	4	5	0	0	1	1	9	0	27	2	0	3	0	2	1
miR-187	0	0	0	0	0	0	0	1	0	5	1	0	0	0	0	0	28	4	1	5	15	12	16	0	0	17	9	5	0	0	1	0	0	0	0	0	0	0	0	0	1	0	250	1	1	12	3	5	0
miR-187*	0	0	0	0	0	0	0	0	0	0	0	0	0	0	0	0	0	0	0	0	1	0	0	0	0	0	0	0	0	0	0	0	0	0	0	0	0	0	1	0	0	0	0	0	0	0	0	1	0
miR-188-3p	0	0	0	5	2	0	0	5	0	10	2	5	2	2	0	14	11	2	31	12	3	15	1	8	1	8	2	1	1	0	0	1	0	3	0	1	0	0	1	0	0	0	4	1	0	5	0	0	0
miR-188-5p	0	1	6	23	9	2	2	5	0	21	6	22	14	14	1	57	53	19	166	59	17	36	6	19	17	52	1	3	0	3	16	15	4	33	1	5	0	0	1	1	15	1	60	5	1	12	4	23	0
miR-18a	5	4	10	6	8	0	1	5	21	3	14	4	2	3	1	2	7	6	7	3	0	2	6	7	3	13	11	7	0	10	9	56	14	126	0	8	3	16	3	6	0	2	63	7	2	12	7	11	3
miR-18a*	0	2	0	0	0	0	0	3	0	0	0	0	0	3	0	0	0	2	1	1	0	1	1	0	0	4	0	0	0	0	4	0	0	0	0	1	0	2	0	0	0	0	49	0	0	4	0	6	0
miR-18b	0	0	0	0	0	0	0	1	2	0	0	0	1	0	0	0	0	0	0	0	0	0	0	0	0	0	0	0	0	0	0	0	1	1	0	0	0	1	0	0	0	0	0	1	0	0	0	1	0
miR-18b*	0	0	0	0	0	0	0	0	1	0	0	1	0	0	0	0	0	0	0	0	0	0	0	0	0	0	0	0	0	0	0	1	1	0	0	0	0	0	0	0	0	0	0	3	0	0	0	0	0
miR-190	1	4	15	32	3	1	0	4	4	6	17	16	8	2	0	21	86	72	42	21	16	26	17	2	0	78	26	4	0	7	14	1	2	7	2	4	0	2	0	3	7	0	28	0	0	3	0	4	0
miR-190b	0	0	0	0	0	0	0	8	0	4	4	1	1	1	0	1	2	0	3	1	82	5	10	0	1	69	23	15	0	0	3	0	1	0	0	0	0	2	0	0	0	0	10	1	0	0	0	1	0
miR-191	203	376	317	1127	214	32	13	1530	508	2117	276	1299	2774	1078	176	4809	4298	4461	5126	8033	4191	10578	1104	427	300	5484	1592	2044	176	143	2788	1366	126	3867	196	370	142	283	1994	43	1301	654	8314	3001	422	1608	86	4087	67
miR-191*	1	0	0	1	1	0	0	3	0	0	1	0	3	2	0	2	0	1	1	4	2	1	2	0	1	4	0	1	0	0	1	0	1	0	0	0	0	0	0	0	2	0	4	0	0	0	0	2	0
miR-192	134	5	7	211	7	1	71	30	30	24	62	15	25	21	9	39	23	14	14	42	12	44	20	30	1	37	32	42	0	506	9	9	7	840	22	8	2	22	264	27	11	6	5	217	14	43	10	22	0
miR-192*	0	0	0	0	0	1	0	1	0	0	0	0	0	0	0	1	3	0	0	2	0	1	2	0	0	3	1	0	0	3	0	0	0	23	1	0	0	0	0	0	0	0	2	4	0	0	0	2	0
miR-193a-3p	25	51	19	105	44	3	2	54	16	34	41	206	53	299	5	76	197	151	726	157	1260	262	54	85	20	758	109	27	42	97	1023	33	84	128	0	53	1	71	10	2	227	8	1643	82	8	127	20	970	7
miR-193a-5p	9	49	20	36	32	0	1	53	18	35	29	111	131	22	7	164	109	130	404	166	49	132	70	53	63	441	27	17	0	6	20	4	6	6	1	4	4	8	4	2	24	7	511	15	1	11	0	29	8
miR-193b	15	28	24	28	14	0	0	7	11	19	16	54	89	162	32	44	59	99	220	84	347	84	14	43	11	185	16	10	73	35	447	10	29	17	0	42	1	44	8	4	142	12	625	67	2	60	17	505	0
miR-193b*	1	17	3	17	6	1	1	1	2	10	5	15	35	8	1	24	9	39	146	34	14	25	2	8	5	63	8	0	0	2	17	2	2	2	1	5	2	1	23	1	8	73	161	26	6	6	2	10	24
miR-194	2	0	5	16	2	0	0	1	4	3	6	6	1	9	2	7	17	17	22	7	27	22	3	3	1	55	12	0	0	206	25	7	7	570	2	5	1	3	13	0	2	0	107	37	1	10	2	24	0
miR-194*	0	0	1	0	0	0	0	0	0	0	0	0	0	0	0	0	0	0	0	1	0	0	0	0	0	0	0	0	0	1	0	0	0	5	0	0	0	0	0	0	0	0	0	0	0	0	0	0	0
miR-195	231	166	604	3071	176	26	4	597	69	1409	555	2356	1420	964	20	4293	8741	7144	5165	2549	4732	5064	501	715	24	6837	1777	178	41	131	2864	130	20	165	18	83	1	53	179	82	1231	26	1965	329	13	508	26	1135	0
miR-195*	0	2	0	4	0	0	0	1	0	6	3	3	5	0	0	5	13	9	12	9	0	14	1	6	0	8	2	0	0	1	0	0	0	0	0	0	0	0	0	0	0	0	0	0	0	0	0	0	0
miR-196a	41	0	449	702	1	2	0	2	9	241	5	26	1301	5	0	1635	273	607	60	8	2	61	2	1	1	527	4	1	0	8	23	71	12	127	1	32	2	10	30	3	6	2	456	60	5	31	5	16	0
miR-196a*	1	0	4	1	0	0	0	0	0	0	0	0	3	0	0	0	0	0	1	0	0	0	0	0	0	0	0	0	0	0	0	0	0	0	0	0	0	0	0	0	0	0	3	0	0	0	0	0	0
miR-196b	9	28	75	444	185	44	0	19	2	226	601	361	94	5	0	796	1611	230	1466	292	4	761	9	129	0	1391	4	0	0	58	141	4	27	19	2	28	1	6	9	19	42	7	387	37	1	64	4	69	9
miR-197	11	48	17	13	5	1	4	18	20	16	11	122	196	290	10	45	53	299	60	315	265	94	26	16	28	216	74	9	0	12	88	6	7	14	1	48	1	8	34	1	122	3	508	62	6	60	6	196	0
miR-198	0	0	0	0	0	0	0	0	0	0	0	0	0	0	0	0	0	0	0	0	0	0	0	1	0	0	0	0	0	0	0	0	0	0	0	0	0	0	0	0	0	0	0	0	0	0	0	0	0
miR-199a-5p	72	201	379	783	207	52	2	153	22	607	431	695	426	85	26	1241	1593	1114	1982	2503	179	4264	131	475	284	1749	274	48	445	81	404	58	39	51	90	42	4	20	47	23	202	76	2124	271	2	32	5	204	4
miR-199b-3p	136	260	309	448	144	86	3	245	103	725	489	558	268	98	60	423	609	499	268	590	99	385	673	520	37	220	285	209	235	301	270	117	127	91	49	78	4	116	256	113	271	242	225	810	55	249	36	236	4
miR-199b-5p	35	83	99	296	26	20	0	88	4	551	218	291	166	15	20	546	806	907	718	770	99	1353	67	119	1	790	159	40	2	20	222	31	14	32	33	9	0	5	58	7	143	39	1197	88	3	46	2	122	1
miR-19a	16	43	64	127	19	24	4	81	103	96	79	168	41	139	6	126	665	524	394	178	308	335	214	29	11	838	166	44	1	51	418	144	56	269	4	122	4	52	7	5	144	12	2626	32	11	366	23	493	8
miR-19a*	0	0	0	0	0	0	0	0	0	0	0	1	0	0	0	0	0	0	1	2	0	1	1	0	0	2	0	0	0	1	8	0	0	1	0	1	0	0	0	0	0	0	10	0	0	0	0	4	0
miR-19b	103	300	234	538	115	41	9	417	292	428	294	915	297	598	35	858	4260	2363	1744	1197	1389	1979	1336	299	176	3681	879	347	10	162	1492	458	125	993	4	285	29	211	45	23	572	53	8370	212	56	1508	75	1727	30
miR-19b-1*	0	0	0	0	0	0	0	0	0	0	0	0	0	0	0	0	0	0	1	0	0	0	0	0	0	2	0	0	0	0	1	0	0	2	0	2	0	2	0	0	1	0	0	0	0	2	2	1	0
miR-19b-2*	0	0	0	0	0	0	0	0	0	0	0	0	0	0	0	0	0	0	0	0	0	0	0	0	0	0	0	0	0	0	0	0	0	0	0	0	0	0	0	0	0	0	0	0	0	0	0	0	0
miR-200a	0	0	5	0	1	7	0	128	6	112	5	2	9	4	1	4	9	28	30	28	665	148	181	0	3	822	203	138	0	232	697	161	134	237	2	115	1	42	22	0	153	51	5628	123	10	264	22	158	1
miR-200a*	0	0	0	0	0	0	0	4	0	10	0	0	0	0	0	0	0	1	1	1	46	7	4	0	0	16	10	11	0	4	65	8	3	12	0	5	0	3	13	0	7	11	267	20	7	52	2	46	5
miR-200b	2	1	11	1	2	11	2	3401	7	705	14	10	18	76	8	20	47	83	114	1050	9179	4292	1086	3	3	2270	1715	2588	0	903	6039	775	242	2395	19	426	11	155	139	10	511	146	21270	667	74	1824	148	2884	6
miR-200b*	0	0	0	0	0	0	0	27	0	19	0	0	2	1	0	2	1	1	0	4	50	19	27	0	0	45	26	12	0	7	68	6	4	14	0	3	0	2	7	0	8	6	379	8	2	8	0	38	0
miR-200c	1	0	25	4	22	48	8	2742	65	1265	13	3	37	131	18	37	62	201	146	740	16865	3006	855	4	8	6785	1801	2588	0	1217	6780	1048	770	12355	106	1160	35	2322	76	17	816	172	44907	717	194	1327	1026	4154	9
miR-200c*	0	0	0	0	0	0	0	1	0	2	0	0	0	1	0	0	0	0	1	0	37	2	1	0	0	2	0	0	0	1	15	0	3	0	1	5	0	6	0	0	6	0	45	0	0	7	3	26	0
miR-202	0	1	0	0	0	0	0	0	0	0	0	1	10	3	2	1	1	4	1	1	0	3	0	4	37	2	0	0	0	0	1	0	0	0	0	0	0	0	1	0	1	1	3	20	2	0	0	0	0
miR-202*	0	2	0	3	0	2	0	1	5	8	2	23	60	31	16	19	27	39	24	19	10	12	4	12	12	20	9	1	1	0	8	0	0	0	0	0	0	0	6	0	20	0	14	15	1	2	0	5	0
miR-203	2	3	2	1	0	1	0	8	5	15	4	10	31	33	2	3	29	86	66	19	53	22	46	0	0	218	58	0	0	35	486	31	143	20	0	13	8	132	14	0	250	106	14191	251	23	270	31	700	2
miR-204	7	57	12	44	24	5	2	66	4	138	85	115	77	60	3	198	1531	1114	647	1112	199	1087	131	18	54	545	156	10	2	0	67	7	0	0	2	0	1	0	7	11	47	3	101	8	0	10	1	65	0
miR-205	0	8	24	1	1	1	1	20	118	3	1	13	32	512	6	3	106	299	222	185	137	4	83	0	0	577	59	21	0	5	22151	768	854	4	3	5921	13	5306	5	53	3738	431	76176	2315	261	7573	929	18199	57
miR-206	0	0	0	0	0	0	0	0	0	0	2	0	4	0	576	2	1	2	0	2	4	2	23	3	1	6	5	2	0	0	2	0	0	0	0	0	0	2	1	0	0	1	5	3	0	0	0	1	1
miR-208b	0	0	0	0	0	0	0	0	0	0	0	0	0	0	9	0	0	0	0	0	0	0	0	0	0	0	0	0	0	0	0	0	0	0	0	0	0	0	0	0	0	0	0	0	0	1	0	0	0
miR-20a	10	10	59	186	12	2	1	25	77	62	118	117	53	28	7	67	129	289	422	77	91	163	59	18	5	843	119	28	0	45	442	119	31	454	0	8	0	48	4	11	45	8	3348	9	2	40	22	151	2
miR-20a*	3	2	8	31	0	0	0	32	2	31	14	27	23	6	0	59	77	52	47	62	45	164	28	10	0	114	36	23	1	1	63	45	6	105	2	2	0	14	7	1	10	6	194	5	2	15	3	48	0
miR-20b	0	2	4	0	1	0	0	0	9	2	1	3	2	3	1	4	2	17	15	10	0	10	1	0	0	30	3	1	0	0	13	10	8	48	1	0	0	2	2	1	2	1	67	13	0	1	0	13	0
miR-20b*	0	0	0	0	0	0	0	0	0	0	0	0	0	0	0	0	0	1	2	0	0	0	0	0	0	0	2	1	0	0	1	1	0	0	0	0	0	0	0	0	0	0	2	0	0	0	0	5	0
miR-21	468	535	2658	11868	9332	309	15	6590	1084	9589	6800	9004	3348	1474	79	17716	25320	119248	79547	14005	15128	16897	2568	2208	86	61936	8967	1465	2	20814	120815	26147	5423	16574	862	23002	78	7970	1047	3860	13355	5271	377693	6432	1148	27539	3894	67635	19
miR-21*	0	1	4	11	12	2	1	22	3	18	3	2	15	56	0	65	60	113	54	41	241	23	2	5	2	29	7	3	0	120	3179	71	150	52	2	437	2	301	4	7	414	15	326	28	13	1496	249	3690	0
miR-210	3	6	4	22	12	1	2	22	1	31	12	17	18	4	2	61	19	27	91	25	12	63	18	10	5	167	22	20	0	26	54	23	22	23	0	49	2	3	3	0	23	83	4266	23	7	26	8	21	20
miR-211	0	0	0	0	0	0	0	0	0	0	0	0	0	0	0	0	0	0	0	0	0	1	0	0	0	0	0	0	0	0	4	0	0	0	0	0	0	0	2	0	4	0	0	2	0	4	0	1	0
miR-212	0	0	0	4	1	0	0	1	0	1	1	3	1	5	0	2	13	43	19	6	10	11	2	1	0	9	3	0	0	1	48	0	2	1	0	1	0	0	0	0	15	3	152	28	2	37	2	109	0
miR-214	58	125	206	691	105	17	3	77	16	273	363	364	198	106	1	737	1464	616	1747	536	342	737	91	91	43	2222	144	14	861	172	769	25	14	40	8	31	2	23	17	22	194	30	613	56	1	31	3	177	0
miR-214*	4	7	4	30	1	1	0	5	0	13	38	27	8	6	1	58	135	63	99	27	17	56	1	12	7	107	14	1	1	6	31	1	2	1	0	1	1	1	1	3	13	11	130	7	1	9	0	18	1
miR-215	4	0	0	4	0	0	0	4	2	0	0	0	0	0	0	0	0	0	0	0	0	0	3	0	0	5	0	5	0	95	0	0	0	37	1	1	0	1	14	0	0	0	0	0	0	2	0	0	0
miR-216a	0	0	0	0	0	0	0	0	0	0	0	0	0	0	0	0	0	6	2	0	0	1	0	0	0	1	0	0	0	0	0	0	0	0	0	0	0	0	0	0	0	0	0	0	0	1	0	0	0
miR-216b	0	0	0	0	0	0	0	0	0	0	0	0	0	0	0	0	0	1	0	0	0	0	0	0	1	0	0	0	0	0	0	0	0	0	0	0	0	0	0	0	0	0	1	0	0	0	0	0	0
miR-217	0	0	0	0	0	0	0	0	0	0	0	0	0	0	0	0	0	2	0	0	0	0	0	0	1	1	0	0	0	0	0	0	0	0	0	0	0	0	0	1	0	0	0	0	0	0	0	0	0
miR-218	8	53	31	243	63	6	1	181	4	93	185	307	98	141	7	673	1783	759	1203	642	450	393	209	93	6	915	517	90	0	8	68	5	0	6	2	5	1	1	27	9	145	6	177	27	0	34	2	105	1
miR-218-1*	0	1	0	2	2	0	0	0	0	1	0	2	0	0	0	3	7	0	3	7	3	3	1	2	0	6	1	0	0	0	1	0	0	0	0	0	0	0	0	0	0	0	0	1	0	0	0	2	1
miR-218-2*	0	0	0	0	0	0	0	0	0	0	0	0	0	0	0	0	0	0	1	0	0	0	0	0	0	0	0	0	0	0	0	0	0	0	0	0	0	0	0	0	0	0	0	0	0	0	0	0	0
miR-219-1-3p	0	0	0	0	0	0	0	1	0	0	0	0	0	0	0	0	0	0	0	0	1	0	0	0	1	0	0	0	0	0	0	0	0	0	0	0	0	0	0	0	0	0	0	0	0	0	0	0	0
miR-219-2-3p	0	0	0	0	0	0	0	0	0	0	0	0	0	0	0	0	0	0	0	0	0	0	0	0	0	1	0	0	0	0	0	0	0	0	0	0	0	0	0	0	0	0	0	0	0	0	0	0	0
miR-219-5p	1	0	1	0	0	0	0	3	0	1	0	0	2	0	0	1	1	0	3	2	4	3	0	0	0	1	0	1	0	2	4	0	1	0	0	2	0	2	0	0	0	0	8	2	0	2	0	1	0
miR-22	14	128	48	312	477	20	2	138	43	116	53	799	521	1957	17	542	531	767	2964	204	1199	131	88	92	126	3463	76	56	88	181	1361	26	93	36	6	306	0	357	18	8	2776	42	1826	83	5	1322	103	2975	15
miR-22*	0	6	2	29	16	0	0	11	2	9	5	48	15	10	0	48	38	83	238	13	54	3	2	13	0	72	6	3	0	13	122	2	6	6	2	4	0	8	0	4	16	5	234	16	2	48	7	120	0
miR-221	12	62	151	216	224	101	1	206	5	94	106	182	366	67	1	250	235	260	864	310	562	356	95	46	13	1954	117	70	0	277	1097	69	125	53	4	362	1	25	13	13	150	54	8955	99	12	434	37	850	7
miR-221*	0	0	1	8	2	1	1	17	1	5	3	9	1	2	0	8	10	16	19	18	7	28	4	3	0	22	5	4	0	4	18	3	1	2	0	1	0	1	0	0	14	0	79	3	1	20	0	19	0
miR-222	10	30	67	245	97	28	0	233	10	153	95	101	131	43	1	345	152	145	458	319	248	1040	43	89	11	1243	62	44	2	92	948	155	71	98	10	165	7	23	19	12	108	27	6035	91	4	449	1	643	1
miR-222*	0	0	0	0	1	0	0	0	0	0	0	0	1	0	0	1	2	2	1	0	0	1	0	0	0	2	0	0	0	3	2	12	3	4	0	9	0	0	0	0	0	4	23	0	0	2	28	1	0
miR-223	5	54	14	198	26	9	5	128	261	37	61	119	70	129	5	171	647	4058	741	235	1048	66	144	12	0	1414	227	16	9	53	1422	319	330	799	12	453	3	347	30	110	404	29	19947	218	50	1639	305	3095	0
miR-223*	0	0	0	0	0	0	0	1	1	0	0	0	1	0	0	1	4	8	0	0	0	0	0	0	0	4	0	1	0	0	1	1	0	5	0	1	0	0	0	0	0	0	19	0	0	2	0	1	0
miR-224	0	15	11	28	20	2	0	4	11	18	6	15	21	3	1	79	47	64	171	63	13	30	3	14	0	99	10	3	1	34	353	39	56	50	1	1	2	10	8	5	5	21	2021	44	11	15	3	136	0
miR-23a	336	571	813	1137	1583	151	11	1936	503	1138	797	1306	1638	467	210	1745	1826	1370	2496	1962	653	1518	1129	735	94	10578	2206	1659	8	733	889	278	522	267	47	422	15	4079	233	158	1226	214	2714	793	131	1506	545	1388	9
miR-23a*	0	0	10	0	5	0	0	0	0	0	0	0	22	0	1	1	1	5	2	16	0	1	1	2	1	2	0	0	0	2	0	0	0	0	0	4	0	1	0	0	1	1	19	2	0	0	0	1	0
miR-23b	342	408	1046	1644	1106	313	10	3865	292	2462	1456	2273	2300	886	135	2731	2974	1721	4071	3226	1172	4206	1726	1159	47	16957	3525	2774	13	357	288	120	280	122	30	183	9	4371	211	116	1120	114	930	367	78	1509	463	767	4
miR-23b*	1	2	2	4	1	0	0	4	0	4	2	5	9	7	0	4	9	11	24	12	12	11	4	2	0	34	5	1	0	4	2	0	1	1	0	5	0	0	0	0	3	3	27	1	0	4	0	0	0
miR-24	120	267	1369	1112	1574	195	13	410	0	538	564	1608	679	581	24	1282	3136	3088	4895	1177	971	1400	478	381	57	8110	521	163	1	591	1259	279	354	298	11	767	9	258	42	50	1018	106	10722	455	56	1181	30	1152	24
miR-24-1*	1	0	5	5	16	1	0	11	0	6	0	5	0	0	0	0	7	2	1	1	1	1	2	4	0	2	0	0	0	6	0	0	1	1	0	7	0	2	0	0	0	0	2	1	0	3	0	0	0
miR-24-2*	0	0	1	4	14	1	1	9	10	3	1	6	0	0	0	2	4	1	1	2	1	1	1	1	0	2	0	0	0	7	6	7	1	3	0	4	1	24	0	1	0	0	2	1	0	0	0	2	1
miR-25	10	61	77	135	18	11	1	162	122	434	117	169	309	103	36	887	561	669	636	934	507	1583	142	52	25	617	208	129	0	88	797	116	103	149	12	222	2	65	55	25	111	110	3378	188	35	260	26	939	33
miR-25*	0	0	0	4	0	0	0	1	0	3	2	3	4	3	0	2	6	12	14	8	5	0	1	1	0	34	2	1	0	1	22	4	0	4	1	7	1	3	1	0	4	4	400	9	1	5	2	26	4
miR-26a	1784	1542	4778	15412	680	228	29	6906	734	9817	5623	13960	15042	13096	287	35159	54672	43577	40846	34952	67694	62961	7240	2520	412	55046	16162	4215	7	1865	28696	3240	900	3735	443	4985	32	1438	2025	733	12718	837	31592	2854	334	13914	768	34642	3
miR-26a-1*	0	0	0	1	0	0	0	2	0	1	1	2	4	0	0	12	13	4	5	6	0	4	0	0	0	5	2	1	0	1	0	1	0	0	0	0	0	0	0	0	0	0	4	0	0	2	0	0	0
miR-26a-2*	1	0	1	9	0	0	0	20	3	9	8	19	11	6	1	106	170	55	73	125	23	143	3	11	0	31	20	8	1	0	14	0	2	2	0	0	0	0	2	2	9	2	32	4	0	5	0	7	0
miR-26b	132	140	1034	2565	154	46	0	1258	371	2366	944	3752	3024	890	72	6718	11920	8694	11567	4488	4275	9383	1983	824	16	13470	4044	696	1	121	1877	658	41	637	39	110	7	114	280	81	840	91	9719	339	39	994	49	2014	1
miR-26b*	0	3	3	7	1	0	0	10	1	5	4	9	8	1	0	25	36	44	8	36	11	58	5	10	0	14	8	5	0	0	3	1	1	0	0	2	0	0	2	0	3	1	84	27	1	8	0	23	0
miR-27a	240	210	640	387	530	28	14	361	244	255	234	667	203	145	44	271	534	825	456	362	150	198	427	580	30	5761	1072	419	5	440	329	812	241	896	41	387	9	1240	79	98	693	115	1515	600	154	1260	389	555	30
miR-27a*	0	0	0	0	2	3	1	0	0	1	0	0	3	0	0	1	1	11	8	1	11	1	6	2	0	23	1	1	0	6	18	5	8	0	0	14	0	2	0	0	19	0	31	0	1	6	1	15	1
miR-27b	537	421	1624	1122	1058	98	50	1401	245	1133	1061	1375	620	285	60	904	1561	1416	1116	921	470	1048	1264	1093	77	17747	3650	999	7	341	228	572	171	1037	71	241	14	1054	235	163	480	202	1379	745	251	1718	366	391	40
miR-27b*	12	11	5	119	18	2	0	38	1	26	107	70	54	458	1	147	187	204	625	106	1817	279	20	29	3	520	78	15	0	31	344	3	27	1	0	47	0	15	4	3	1548	10	851	9	2	1747	53	1926	2
miR-28-3p	57	157	183	950	170	17	3	198	13	350	589	474	1035	77	7	2148	1238	1194	2730	1592	267	2686	68	258	42	2938	196	73	3	37	303	180	13	368	93	67	17	25	240	47	66	366	2248	301	26	56	11	230	12
miR-28-5p	87	97	112	524	184	24	8	244	9	168	416	661	401	429	2	915	1698	1164	1775	717	630	1107	142	341	9	3666	233	63	6	205	431	115	23	194	7	243	1	26	3	29	273	23	1918	24	2	147	16	492	3
miR-296-3p	0	0	0	0	1	0	1	2	0	1	0	0	4	1	0	2	0	0	2	4	1	0	2	0	1	3	1	0	0	0	1	0	0	0	0	0	0	1	0	0	1	0	2	0	0	1	1	1	0
miR-299-3p	0	3	2	0	3	0	0	2	0	6	3	8	38	1	1	9	21	11	21	10	5	16	3	0	7	35	3	0	0	0	3	0	0	2	0	0	0	0	0	1	3	0	30	0	0	3	0	7	0
miR-299-5p	1	2	3	4	1	0	0	4	0	6	2	12	15	16	3	13	81	40	18	11	33	7	6	2	0	25	12	0	9	3	7	1	0	4	0	1	0	0	1	3	15	3	16	1	1	2	0	10	0
miR-29a	320	447	904	2532	341	44	21	1579	144	1753	894	3642	1331	1422	53	3336	7090	6524	5014	5383	6775	10438	1230	1226	256	11456	2030	1006	4	413	4619	1398	220	1399	57	1127	16	466	354	144	2287	106	6129	896	93	4587	121	8132	9
miR-29a*	7	18	3	70	9	1	0	77	1	60	106	273	79	88	2	207	473	309	407	387	175	856	70	107	47	628	124	73	0	4	51	6	4	4	0	11	1	13	2	8	87	8	353	29	1	133	6	202	1
miR-29b	131	154	383	337	380	89	9	284	126	102	249	4308	1988	2021	61	1101	2024	3302	2439	1566	1889	2110	884	281	70	9832	936	491	9	188	179	491	232	343	17	447	2	297	73	44	2673	21	3618	473	57	2985	61	3423	2
miR-29b-1*	0	2	0	8	1	0	0	3	1	2	8	6	3	7	1	9	20	9	27	23	6	26	1	8	1	35	5	1	0	2	8	0	5	1	0	4	0	0	0	2	3	0	17	4	0	3	0	15	0
miR-29b-2*	1	0	8	8	6	0	1	5	0	8	10	6	5	5	0	50	15	32	96	50	27	85	3	12	1	61	17	6	0	2	7	0	1	2	0	5	0	1	1	2	5	2	41	8	2	2	0	13	0
miR-29c	186	159	627	376	180	60	11	353	124	160	330	1879	526	869	26	1230	3202	3450	2783	2593	4383	5668	1012	477	103	7944	1694	513	0	205	300	491	147	467	17	502	7	230	132	48	936	21	3504	272	43	3411	54	3602	3
miR-29c*	10	13	13	29	10	0	0	41	6	8	23	95	43	199	6	68	149	243	177	250	288	203	37	33	21	336	102	27	1	9	102	9	2	10	1	46	0	11	2	3	53	6	288	59	5	242	10	299	1
miR-301a	3	4	14	47	9	1	0	16	6	24	20	22	21	4	1	78	67	56	120	53	49	122	18	16	1	152	17	20	0	16	46	33	16	17	0	32	0	5	4	1	10	6	211	9	0	8	2	29	0
miR-301b	0	0	0	1	2	0	0	1	1	2	0	0	0	0	0	3	5	6	3	1	7	3	1	0	0	12	0	0	0	1	2	4	1	0	0	3	0	0	0	1	1	0	22	0	0	2	0	6	0
miR-302a*	0	0	0	0	0	0	0	0	0	0	0	0	0	0	0	0	0	0	0	0	0	0	1	0	0	0	0	0	0	0	0	0	0	0	0	0	0	0	0	0	0	0	0	0	0	0	0	0	0
miR-302b	0	0	0	0	0	0	0	0	0	0	0	0	0	0	0	0	0	2	0	0	0	0	0	0	0	0	0	0	0	0	0	0	0	0	0	0	0	0	0	0	0	0	0	0	0	0	0	0	0
miR-302b*	0	0	0	0	0	0	0	0	0	0	0	0	0	0	0	0	0	0	0	0	2	1	0	0	0	0	0	0	0	0	0	0	0	0	0	0	0	0	0	0	0	0	1	0	0	0	0	0	0
miR-302c	0	0	0	0	0	0	0	0	0	0	0	0	0	0	0	0	0	1	0	0	0	0	0	0	0	0	0	0	0	0	0	0	0	0	0	0	0	0	0	0	0	0	0	0	0	0	0	0	0
miR-302d	0	0	0	0	0	0	0	0	0	0	0	1	0	0	0	0	0	0	0	0	0	0	0	0	0	1	0	0	0	0	0	0	0	0	0	0	0	0	0	0	0	0	2	0	0	0	0	0	0
miR-30a	28	49	51	318	29	3	4	131	22	148	114	380	96	261	13	394	988	1201	1083	261	3019	490	265	40	5	1153	338	99	0	243	1616	165	4	323	11	214	1	30	20	8	232	10	555	55	4	189	24	339	0
miR-30a*	5	30	22	115	22	5	0	272	26	248	145	323	402	502	27	3268	3199	2327	4992	1752	3724	3451	307	189	15	1503	621	475	0	44	143	70	4	154	16	15	11	16	152	13	98	122	462	647	47	190	18	466	5
miR-30b	64	117	102	299	40	12	4	218	79	255	185	117	107	63	15	129	230	183	167	138	420	114	223	97	30	3884	1198	231	38	52	192	87	43	246	4	100	1	107	87	36	112	38	149	282	26	220	35	244	1
miR-30b*	1	2	1	3	2	0	0	10	0	17	5	13	17	5	0	45	32	33	23	41	24	48	13	3	7	36	8	8	0	1	2	2	1	4	1	2	1	1	2	1	5	6	48	6	3	5	1	13	5
miR-30c	55	81	110	313	27	7	2	211	183	144	150	176	122	116	37	82	163	273	143	107	205	79	283	114	10	4484	997	292	18	52	213	136	37	133	10	61	1	153	56	33	154	34	235	276	22	105	27	147	0
miR-30c-1*	1	3	2	8	0	0	0	5	0	5	2	17	35	35	0	33	66	84	58	38	58	30	13	7	6	63	21	0	3	3	18	4	2	7	2	2	8	4	14	0	25	26	132	66	17	23	2	37	43
miR-30c-2*	0	2	1	4	0	0	0	8	2	11	0	10	11	8	0	17	17	48	38	13	32	18	13	5	0	47	18	10	0	1	6	2	0	4	0	0	1	0	4	0	3	7	12	20	1	2	0	5	3
miR-30d	105	172	219	515	58	7	5	276	108	269	319	949	542	4149	63	1140	2369	4424	1544	1150	15298	1450	620	63	38	2423	876	207	7	225	3767	122	177	316	32	1023	7	340	98	30	2469	42	4494	221	52	3368	177	6611	1
miR-30d*	0	0	0	3	0	0	1	2	0	9	4	4	6	3	0	33	37	30	27	17	22	20	3	0	0	17	6	11	0	0	4	0	1	1	0	3	0	2	5	1	3	4	37	2	0	2	0	8	0
miR-30e	35	50	62	373	25	7	2	117	27	126	119	347	83	295	7	396	1333	1116	857	407	1381	733	236	61	16	1361	363	90	5	105	2038	364	77	388	7	544	5	146	22	10	401	16	3326	60	18	1146	80	1435	1
miR-30e*	36	46	79	181	19	14	0	304	69	205	282	409	539	723	56	4303	4767	3550	3859	3540	3650	6082	327	146	19	1910	987	475	0	34	201	185	30	204	76	46	34	134	742	27	392	365	2194	855	451	1227	98	2655	19
miR-31	1	2	4	0	1	2	7	36	17	16	0	3	3	35	0	1	18	23	13	11	338	31	137	2	1	766	74	29	4	74	919	215	174	227	1	438	0	293	10	6	519	44	3188	72	17	1035	91	564	0
miR-31*	0	0	0	0	0	0	0	5	0	2	0	0	0	3	0	0	2	5	5	2	31	6	14	1	0	20	11	5	0	3	43	2	16	3	0	7	1	25	2	2	41	9	434	29	2	166	16	40	0
miR-32	6	3	12	42	12	3	0	68	35	83	17	63	16	23	6	80	173	374	167	79	191	113	77	12	0	226	104	71	2	21	111	30	33	31	1	39	0	38	5	11	82	2	598	32	15	151	15	226	0
miR-32*	0	0	0	7	0	1	0	11	0	13	1	9	3	0	0	23	33	38	26	14	23	39	15	3	0	18	20	15	0	1	8	3	4	3	0	3	0	2	0	1	4	2	56	3	2	6	0	10	0
miR-320a	271	1184	1064	1736	846	74	34	577	136	884	186	832	3500	2284	48	1990	898	1605	4800	3296	3245	3329	351	580	1107	8372	497	522	36	638	5508	168	155	316	49	2992	30	378	199	20	1867	73	8833	242	7	542	148	2736	122
miR-323-3p	0	1	0	0	0	0	0	1	0	5	0	2	3	0	0	2	9	7	2	8	3	3	0	0	0	2	0	1	1	1	2	0	0	0	0	0	0	0	1	0	1	0	6	1	0	1	0	1	0
miR-324-3p	3	5	11	20	12	2	1	8	8	8	16	26	37	90	1	38	89	76	114	34	150	31	7	10	9	166	16	3	9	18	60	1	10	4	0	50	0	5	4	2	39	2	154	16	1	14	8	108	0
miR-324-5p	5	24	34	78	38	2	0	15	6	49	72	74	108	36	3	147	124	174	457	75	189	120	22	19	13	531	27	12	8	41	269	23	20	44	2	38	1	13	10	1	87	12	783	20	4	35	13	167	1
miR-326	0	3	4	0	3	0	0	6	2	2	1	8	17	0	0	5	8	35	15	17	0	7	4	1	4	37	8	3	0	0	0	1	0	2	0	0	2	0	7	1	0	1	50	15	1	0	0	0	0
miR-328	6	8	18	6	2	0	1	6	4	4	14	44	62	18	4	33	19	57	59	82	16	73	8	20	20	89	28	8	4	2	3	1	0	0	2	2	0	1	1	2	5	3	29	15	0	0	1	9	0
miR-329	1	1	0	2	2	1	1	2	0	11	0	3	2	5	0	2	22	21	9	9	4	3	2	3	1	13	2	1	3	0	4	0	1	0	0	0	0	0	2	0	13	0	13	2	0	1	0	21	1
miR-330-3p	0	1	2	3	2	0	0	2	0	3	1	3	1	1	0	3	4	3	11	3	3	3	1	2	0	11	1	1	2	1	2	4	2	1	0	6	0	2	2	0	2	0	33	1	0	1	0	11	0
miR-330-5p	0	0	0	1	0	0	0	1	0	0	0	3	0	0	0	1	3	4	3	0	0	1	1	1	0	4	0	0	0	0	1	0	0	0	0	1	0	2	0	0	2	0	16	0	0	1	0	4	0
miR-331-3p	0	6	29	38	33	12	0	40	2	15	18	49	53	5	3	52	101	57	135	55	2	65	18	24	1	155	21	15	0	31	2	1	19	6	1	5	0	5	3	6	6	2	164	15	1	0	3	3	0
miR-331-5p	0	1	5	7	1	0	0	3	1	1	4	3	11	4	0	16	15	15	29	11	19	10	2	3	0	21	0	0	0	1	5	0	0	6	0	4	0	2	0	0	1	1	55	2	2	7	0	14	0
miR-335	130	82	217	1954	35	36	3	3874	577	2815	1106	2998	2525	2647	221	6324	6556	2613	10386	14871	12368	29597	882	1557	49	7052	4336	1308	52	85	2239	506	34	959	353	683	49	336	1299	26	886	730	3092	2529	250	893	136	3341	71
miR-335*	1	0	2	10	0	0	0	10	9	15	14	11	9	4	3	41	69	30	31	71	65	62	10	2	0	29	39	7	0	0	38	3	0	10	0	9	0	15	0	1	6	0	127	6	5	16	7	25	0
miR-337-3p	4	4	6	50	7	2	0	47	0	36	83	49	31	16	0	143	707	310	245	184	71	131	13	26	1	97	43	24	0	4	16	0	0	1	3	0	0	3	11	5	56	2	146	24	1	7	2	60	0
miR-337-5p	0	2	1	2	1	0	0	0	0	1	0	2	1	2	1	1	6	3	4	2	2	3	0	3	1	5	0	1	0	4	1	0	1	0	0	0	0	0	0	0	2	0	5	1	0	0	0	4	0
miR-338-3p	16	11	12	23	5	4	1	24	25	7	10	14	9	21	0	12	40	770	69	5	64	30	13	4	0	151	28	3	0	46	30	5	9	41	0	23	0	28	4	2	26	1	220	17	0	16	4	36	0
miR-338-5p	2	0	0	5	0	0	1	2	1	1	0	1	3	6	0	3	12	116	8	2	44	8	1	0	0	20	3	1	0	6	6	0	0	8	0	3	0	3	0	1	4	0	38	2	0	2	1	12	0
miR-339-3p	8	16	16	20	5	1	5	28	3	26	27	48	42	269	1	45	156	107	92	144	649	166	56	17	69	378	49	20	4	15	244	26	12	23	0	50	0	22	4	0	372	2	180	16	3	414	16	866	6
miR-339-5p	5	2	22	11	16	0	3	13	17	8	12	27	17	30	1	17	34	80	53	33	33	30	24	13	24	116	18	6	0	3	29	37	2	22	0	19	1	25	3	1	49	4	195	50	8	40	11	80	0
miR-33a	2	3	5	6	10	12	2	6	0	1	12	7	2	27	0	6	21	10	15	25	22	66	12	7	4	38	3	6	1	101	19	1	12	6	0	42	1	7	3	1	11	4	58	27	4	5	1	15	7
miR-33a*	0	0	1	5	1	1	0	12	1	6	7	7	5	2	0	17	34	33	23	43	13	64	0	8	0	15	3	8	1	1	10	2	2	3	0	0	0	0	3	1	12	0	90	7	5	18	1	22	1
miR-33b	1	1	3	2	17	5	0	1	0	2	1	1	0	11	0	0	7	4	2	8	16	19	1	2	4	29	1	2	0	31	11	1	12	3	0	50	0	9	0	0	12	0	83	19	3	8	1	17	1
miR-33b*	0	0	0	0	0	0	0	0	0	0	0	0	0	0	0	0	0	0	0	0	0	0	1	0	0	2	0	0	0	1	0	0	0	1	0	1	0	0	0	0	0	0	3	0	0	0	0	1	0
miR-340	1	7	33	77	11	0	0	32	11	53	29	51	40	16	2	142	253	292	241	80	121	110	32	26	1	314	58	12	0	14	130	68	11	54	10	26	0	7	36	4	51	20	651	37	7	74	8	250	2
miR-340*	0	0	0	11	0	1	0	2	0	2	1	5	2	0	0	5	24	10	12	3	10	8	1	2	0	9	5	0	0	0	15	1	1	2	0	0	0	1	1	1	0	0	18	0	0	2	0	10	0
miR-342-3p	14	25	100	162	23	6	0	29	6	63	34	81	137	110	3	127	127	487	987	142	197	112	53	13	6	591	71	11	1	18	530	136	28	60	5	190	3	40	9	16	179	9	789	82	2	205	6	1243	0
miR-342-5p	0	0	4	6	4	0	0	0	0	0	2	3	0	0	0	0	3	6	13	1	11	2	0	1	2	68	0	0	0	1	5	5	0	3	1	5	0	0	0	0	4	0	10	1	0	4	0	16	0
miR-345	0	3	4	8	3	0	0	27	1	11	7	7	19	3	0	27	15	17	16	88	51	69	11	43	19	63	3	39	4	16	63	6	7	3	0	56	1	9	2	0	18	1	130	20	5	23	2	29	0
miR-346	0	1	0	0	0	0	0	0	0	0	1	2	2	2	0	1	0	7	8	0	0	0	0	0	0	5	0	0	0	0	1	0	0	0	0	0	0	0	0	0	0	1	3	0	1	0	0	2	0
miR-34a	17	24	30	30	28	9	5	16	0	19	44	32	15	5	1	30	68	190	68	53	99	111	37	8	8	401	35	6	0	85	161	106	60	185	1	67	0	29	3	4	34	24	2242	44	1	50	4	95	1
miR-34a*	2	1	2	3	0	0	0	1	0	2	1	2	1	0	0	1	5	6	4	12	8	17	1	0	0	10	7	1	1	3	22	4	0	5	0	0	0	3	1	0	6	1	68	2	0	8	0	16	0
miR-34b	0	0	0	0	0	3	0	51	1	0	0	1	0	1	0	0	0	1	0	3	770	1	135	0	1	233	176	202	0	0	7	1	0	0	0	0	0	0	0	0	2	0	6	0	0	1	0	7	0
miR-34b*	0	0	0	0	0	23	3	14	0	0	1	0	0	0	0	0	0	1	0	0	334	2	31	0	2	375	47	49	0	3	4	1	0	1	0	11	0	0	0	0	0	0	5	1	0	1	2	1	0
miR-34c-3p	0	0	0	0	1	2	0	28	0	1	1	0	0	0	0	1	1	1	2	0	552	1	48	0	4	276	101	47	0	0	9	1	0	0	0	4	0	2	0	0	0	0	9	0	0	2	1	1	0
miR-34c-5p	0	0	1	0	3	11	1	15	0	1	0	0	0	1	0	0	0	0	0	0	769	2	46	0	1	526	87	74	0	0	16	1	0	2	0	8	0	1	0	0	0	0	12	0	0	2	2	1	1
miR-361-3p	1	11	20	10	14	3	0	8	0	11	10	28	13	179	0	18	36	42	68	46	1550	50	34	6	14	149	28	8	0	28	386	7	22	8	0	241	0	27	1	0	204	1	100	9	0	367	22	1663	0
miR-361-5p	17	37	94	160	26	2	0	121	4	193	61	154	290	105	8	755	603	521	735	578	953	877	148	52	9	1104	188	87	0	30	484	50	19	123	2	35	1	17	22	8	120	36	1464	132	10	129	9	561	3
miR-362-3p	3	1	5	29	1	2	1	6	1	27	11	24	2	13	0	40	76	52	129	51	48	52	11	16	0	58	12	5	0	7	39	4	4	10	0	5	0	1	2	0	16	0	111	7	1	34	2	59	0
miR-362-5p	2	3	6	15	11	0	0	7	0	10	15	21	4	6	0	26	20	22	110	32	18	55	4	9	10	61	11	6	0	2	44	5	5	17	0	15	0	3	1	0	8	2	95	5	1	8	0	27	0
miR-363	0	13	1	1	1	0	0	3	29	17	1	8	9	20	4	4	34	55	30	10	15	17	23	2	1	52	16	6	0	2	31	7	0	14	0	1	0	1	2	2	36	0	91	28	3	29	3	107	0
miR-363*	0	0	0	0	0	0	0	0	0	0	0	0	0	0	0	0	0	0	0	0	0	0	0	0	0	0	0	0	0	0	0	0	0	0	0	0	0	0	0	0	0	0	0	0	0	0	0	0	0
miR-365	17	34	113	208	41	1	0	734	61	458	117	432	4284	308	63	6157	1312	1195	1170	5881	659	4933	65	383	21	856	138	547	0	41	442	37	49	217	11	31	5	88	99	25	120	192	2504	518	88	158	32	377	1
miR-367	0	0	0	0	0	0	0	0	0	0	0	0	0	0	0	0	1	0	0	0	0	0	1	0	0	0	0	0	0	0	0	0	0	0	0	0	0	0	0	0	0	0	0	0	0	0	0	0	0
miR-369-3p	1	6	9	42	24	3	0	94	5	127	36	33	54	33	8	323	1150	509	307	280	56	131	17	47	3	117	39	17	10	12	32	3	1	1	1	1	0	9	26	11	76	4	155	9	3	43	1	81	0
miR-369-5p	0	0	2	1	1	1	0	3	0	3	3	4	3	1	0	5	19	8	7	10	3	3	0	1	0	5	0	0	0	1	3	0	0	0	0	0	0	1	0	0	14	0	5	1	1	0	0	8	0
miR-370	0	1	0	0	1	0	0	0	0	0	0	1	0	0	0	0	2	0	3	1	0	0	1	0	2	1	0	0	0	1	0	0	0	0	0	0	0	0	0	0	1	0	1	0	0	0	0	0	0
miR-371-3p	0	0	0	0	0	0	0	0	0	0	0	0	0	0	0	0	0	0	0	0	1	0	0	0	0	0	0	0	0	1	0	1	0	1	0	0	0	0	0	0	0	0	0	0	0	0	0	0	0
miR-371-5p	0	0	0	0	0	0	0	0	0	0	0	0	0	1	0	0	0	2	0	0	0	0	0	0	1	0	0	0	0	0	0	0	0	0	0	0	0	0	0	0	0	0	0	0	0	0	0	0	0
miR-372	0	0	0	0	0	0	0	0	0	0	0	0	0	0	0	0	2	0	0	0	1	0	0	0	0	0	0	0	0	0	0	0	0	0	0	0	0	0	0	0	0	0	0	0	0	0	0	0	0
miR-373	0	0	0	0	0	0	0	0	0	0	0	0	0	1	0	0	0	2	0	0	0	0	0	0	0	0	1	0	0	0	0	0	0	0	0	0	0	0	0	0	0	0	0	0	0	0	1	3	0
miR-373*	0	0	0	0	0	0	0	0	0	0	0	0	0	0	0	0	0	0	0	0	0	0	0	0	0	0	0	0	0	0	0	0	0	0	0	0	0	0	0	0	0	0	0	0	0	0	0	0	0
miR-374a	14	5	61	439	32	8	0	248	88	230	236	692	192	460	9	779	3254	2395	1270	625	1122	796	268	119	2	1233	545	103	2	49	589	86	33	119	5	79	1	90	30	24	587	23	1532	63	12	690	39	1270	0
miR-374a*	0	0	5	22	2	0	0	24	5	21	12	18	19	19	4	137	169	116	88	107	35	153	6	17	1	39	28	33	0	1	9	4	2	3	0	0	0	6	5	1	27	1	38	2	3	16	4	37	0
miR-374b	21	15	83	133	54	8	0	118	55	84	66	135	82	63	11	182	467	278	144	73	99	34	175	34	0	129	143	49	113	35	50	90	31	47	5	44	1	27	42	22	79	7	49	32	20	145	14	80	0
miR-374b*	5	0	1	0	0	0	0	3	0	2	0	3	0	0	0	6	5	3	1	2	1	0	0	3	0	9	4	1	0	0	0	0	0	0	0	2	0	0	1	0	0	0	1	0	0	3	0	1	0
miR-375	0	0	0	1	0	1	0	42	0	207	6	0	5	1	2	0	0	4	2	0	1345	74	37	0	28	239	31	34	0	76	58	2	0	170	0	2	7	4	71	0	6	29	147	201	0	12	3	16	1
miR-376a	0	2	0	2	0	0	0	6	1	7	1	0	4	0	0	5	5	7	1	4	0	4	0	0	1	12	1	0	7	3	1	1	0	3	0	0	1	1	8	0	3	2	0	0	0	2	0	2	0
miR-376a*	0	0	0	6	1	0	0	1	0	1	0	1	1	1	0	2	5	8	5	2	3	2	0	0	0	1	0	0	0	4	3	0	0	0	1	0	0	0	0	0	2	0	7	1	0	6	0	1	0
miR-376b	0	16	0	8	0	0	0	5	2	13	4	5	6	1	0	4	18	10	8	12	3	7	1	7	2	36	10	4	5	4	2	3	0	1	1	1	0	0	11	2	2	3	6	10	0	4	1	6	0
miR-376c	5	55	27	93	27	4	0	103	10	189	36	150	115	29	2	280	1173	439	381	463	217	530	53	77	12	504	95	28	28	27	108	11	5	33	5	3	1	5	51	4	124	14	266	40	1	60	4	193	0
miR-377	0	15	3	12	11	1	1	1	0	14	4	15	2	2	1	17	135	91	66	19	20	12	11	4	4	59	7	1	17	1	14	1	2	3	0	3	0	0	2	0	4	2	73	5	1	8	3	17	0
miR-377*	0	1	1	0	2	0	0	0	0	0	1	0	0	3	1	0	2	1	3	1	3	0	0	0	7	2	0	0	0	0	1	0	0	1	0	0	0	0	0	0	1	0	1	0	0	1	1	5	0
miR-378	24	107	126	147	318	26	13	1241	20	572	83	187	607	97	195	1796	339	224	645	1431	377	2772	201	325	147	2091	99	474	3	14	268	155	18	406	2	22	12	19	16	5	22	21	2227	61	13	411	8	237	41
miR-378*	0	4	1	2	3	0	1	6	1	1	3	4	13	8	6	26	18	31	25	28	95	29	4	5	3	57	6	3	0	4	27	10	2	50	0	9	1	0	0	0	2	5	254	39	2	17	2	46	4
miR-379	1	10	7	8	10	0	0	4	1	7	9	7	7	2	0	14	69	31	37	15	7	17	4	3	3	41	4	0	0	2	1	0	1	2	0	2	0	0	1	2	4	0	17	1	0	1	0	3	0
miR-379*	0	0	1	4	1	0	0	5	0	7	3	4	1	1	0	11	75	25	14	8	4	4	1	2	0	11	7	1	0	0	2	0	0	1	1	0	0	1	0	1	3	0	11	1	0	1	1	5	0
miR-380	0	0	0	3	1	0	0	0	0	3	2	3	0	0	0	3	25	15	5	3	0	1	0	0	0	4	2	1	0	1	0	0	0	0	0	0	0	2	0	2	1	0	6	0	1	0	0	3	0
miR-380*	0	0	0	0	0	0	0	0	0	0	0	0	0	0	0	0	1	0	1	0	0	0	0	0	0	0	0	0	0	0	0	0	0	0	0	0	0	0	0	0	0	0	0	0	0	0	0	0	0
miR-381	1	10	5	11	2	0	0	3	2	5	3	18	14	10	1	30	138	77	36	29	15	31	9	4	3	45	20	3	0	1	21	0	0	2	1	2	0	1	3	2	11	3	123	13	0	7	1	28	0
miR-382	0	5	0	2	6	0	0	2	0	2	5	1	5	7	0	8	44	10	38	9	17	10	1	6	17	27	2	1	0	2	8	0	1	1	0	0	0	2	1	0	7	0	37	2	0	0	0	17	0
miR-383	0	0	2	1	0	0	0	0	0	0	0	0	3	1	0	0	0	1	29	6	0	10	0	0	20	4	0	0	14	0	0	0	0	0	0	0	0	0	0	0	0	0	0	0	0	0	0	0	0
miR-409-3p	0	2	0	5	7	0	0	1	1	5	1	1	5	4	0	15	39	37	58	11	4	4	2	2	4	17	0	1	3	2	9	0	0	0	1	0	1	3	1	0	10	1	31	4	2	9	2	23	3
miR-409-5p	0	0	0	1	3	0	0	0	0	2	1	4	0	7	0	2	10	9	4	1	5	1	0	0	1	8	0	0	0	4	12	0	1	0	0	0	0	0	0	0	17	0	8	1	0	8	0	15	0
miR-410	0	1	0	3	2	0	0	1	2	3	1	0	2	0	1	3	23	15	8	4	2	3	1	1	0	2	3	0	1	0	2	0	1	0	0	0	0	0	0	0	1	0	9	1	0	3	0	3	0
miR-411	1	0	0	8	0	0	0	12	1	15	6	5	8	8	0	18	93	77	39	46	29	41	2	3	0	16	11	1	0	2	6	0	0	1	0	1	1	2	15	2	12	12	19	13	0	1	0	18	0
miR-411*	0	0	0	6	0	0	0	4	1	5	3	2	4	0	0	18	91	21	37	7	8	5	2	0	0	7	4	1	1	0	1	1	0	0	0	1	0	0	0	1	4	1	7	2	0	2	0	8	0
miR-421	0	1	10	27	11	1	0	8	5	5	11	10	8	1	0	32	34	48	106	7	35	11	4	2	0	110	9	1	1	2	33	6	6	12	1	4	0	4	3	1	4	1	143	1	0	11	1	34	0
miR-423-3p	5	10	18	7	4	3	0	12	1	6	8	23	24	15	1	9	18	29	37	14	21	21	11	10	78	253	15	2	2	13	22	5	2	1	0	15	0	14	3	1	7	1	238	6	1	7	2	16	0
miR-423-5p	26	75	82	136	119	18	6	230	41	84	35	158	473	223	17	170	208	587	814	498	471	437	132	75	190	1149	192	67	6	26	176	49	10	41	12	134	32	113	96	3	208	105	1385	274	34	374	19	840	71
miR-424	15	1065	54	1033	123	225	26	3919	48	6383	229	674	417	572	9	3463	12159	1683	1939	1362	8970	4295	3164	783	310	20388	3364	1522	1047	80	1088	40	84	44	12	39	11	29	487	56	1307	80	2537	374	34	639	42	794	7
miR-424*	6	113	3	109	12	11	0	453	4	970	30	88	190	73	3	791	1907	154	397	367	839	750	392	60	114	2425	401	142	33	2	29	8	3	7	10	3	6	3	403	11	58	65	110	126	7	26	7	58	5
miR-425	0	4	5	11	6	0	0	4	13	10	4	7	5	42	3	9	13	62	51	6	163	11	13	2	3	103	9	7	7	37	293	23	21	25	0	160	2	22	6	1	21	2	874	24	3	83	11	434	2
miR-425*	4	8	6	30	7	0	2	64	8	49	17	76	89	27	1	177	173	205	403	145	165	204	31	36	12	253	50	16	5	7	70	35	8	36	4	23	10	18	37	1	39	104	888	263	69	103	4	176	33
miR-429	0	0	0	0	1	2	0	44	2	24	0	0	0	1	0	0	1	3	3	6	279	14	82	0	0	113	64	30	0	32	128	16	24	24	0	21	0	6	5	0	18	7	580	25	7	50	3	67	2
miR-431	0	0	0	0	0	0	0	0	0	0	1	0	0	1	0	1	1	2	2	0	0	0	0	0	0	1	0	0	0	0	0	0	0	0	0	0	0	0	0	0	0	0	4	0	0	0	0	2	0
miR-431*	0	0	0	0	0	0	0	0	0	0	0	0	0	0	0	0	2	0	0	0	0	2	0	0	0	0	0	0	0	0	0	0	0	0	0	0	0	0	0	1	0	0	0	0	0	0	0	0	0
miR-432	0	5	4	9	9	0	0	12	0	28	3	6	29	0	4	86	117	97	108	60	6	35	2	10	3	37	0	11	0	6	10	4	0	6	8	0	0	0	28	1	5	11	133	27	2	5	0	6	0
miR-432*	0	0	0	0	0	0	0	0	0	0	0	0	0	0	0	0	2	0	0	1	0	0	0	0	0	0	0	0	0	0	0	0	0	0	0	0	0	0	0	0	0	0	0	0	0	0	0	0	0
miR-433	1	6	0	2	2	0	0	1	0	1	1	2	2	1	0	4	9	9	30	1	3	0	0	1	1	19	2	1	0	0	0	1	0	0	0	0	0	0	2	0	1	0	28	1	0	0	0	2	0
miR-449a	0	0	0	0	0	2	1	18	0	2	1	0	1	0	0	0	0	1	0	0	46	0	19	0	0	28	1	11	0	0	0	0	0	3	0	1	0	0	0	1	2	0	5	0	0	0	0	0	0
miR-449b	0	0	0	0	1	2	0	5	0	0	0	0	0	0	0	0	0	0	0	0	16	0	3	0	0	160	0	30	0	0	0	0	0	0	0	1	0	0	0	0	0	0	2	0	0	0	1	0	0
miR-450a	3	137	16	312	32	19	5	729	12	367	136	163	64	274	1	808	4437	753	1315	258	2005	510	534	122	122	5995	946	239	0	8	123	7	5	15	3	8	2	16	18	24	259	19	454	19	5	141	15	221	3
miR-450b-3p	0	0	0	0	2	0	0	2	0	3	0	1	1	1	0	4	16	1	0	0	4	2	1	0	1	12	0	2	1	1	0	0	0	2	0	0	0	0	1	0	2	0	3	0	0	1	0	0	0
miR-450b-5p	0	4	1	40	1	5	0	142	3	63	7	11	13	69	0	128	801	137	111	53	275	60	50	3	0	269	113	14	0	0	25	0	0	2	1	1	0	4	16	2	44	3	50	12	3	21	0	30	0
miR-451	105	143	1454	534	104	78	14	443	5122	66	41	568	550	5145	1079	409	331	2695	3623	587	2097	127	1914	45	6	5935	1513	482	172	220	171	496	457	240	1	192	2	668	30	15	628	54	11266	43	95	519	204	1114	1
miR-452	0	19	2	7	6	0	0	7	7	12	3	18	9	11	1	22	43	61	56	34	15	25	9	7	3	68	4	8	0	8	58	11	22	6	0	0	2	2	3	0	27	3	476	8	11	30	0	49	3
miR-452*	0	3	0	2	1	0	0	0	2	0	0	0	0	0	0	0	0	0	0	0	0	0	0	0	0	0	0	0	0	1	6	3	2	5	0	2	0	0	0	0	0	0	0	0	0	0	0	0	0
miR-453	0	0	0	0	0	0	0	0	0	0	0	0	0	0	0	0	0	0	0	0	0	0	0	0	0	0	0	0	0	0	0	0	0	0	0	0	0	0	0	0	0	0	0	0	0	0	0	0	0
miR-454	1	1	22	35	7	2	0	4	2	7	16	16	15	0	1	26	24	36	64	20	12	28	3	5	2	61	9	2	0	7	33	15	6	9	1	10	0	2	2	0	6	0	160	3	0	4	0	14	0
miR-454*	0	0	0	0	0	0	0	0	2	0	0	0	0	1	0	1	1	2	0	1	0	0	0	1	0	1	0	0	0	0	1	0	0	0	0	0	0	0	0	0	0	0	3	1	0	0	0	0	0
miR-455-3p	2	32	5	84	18	2	0	70	3	168	64	86	60	30	2	159	1259	127	174	138	188	156	30	42	0	372	48	23	1	23	272	7	21	17	1	10	2	48	27	18	318	60	1711	280	24	80	15	324	0
miR-455-5p	1	25	5	34	4	3	0	8	1	46	51	15	21	4	0	37	260	26	91	47	72	119	6	7	0	182	17	2	0	12	89	2	7	15	0	14	0	4	5	9	34	5	368	9	0	10	2	43	1
miR-483-3p	0	0	3	1	0	0	0	4	3	4	1	3	23	10	0	1	3	32	2	54	29	28	7	1	0	12	15	4	0	0	3	0	0	0	1	1	0	1	4	0	4	1	14	16	0	2	0	0	0
miR-483-5p	8	5	12	8	4	1	1	4	4	7	0	4	14	23	0	1	18	65	41	23	177	23	27	0	1	150	72	2	5	1	10	0	1	3	1	29	17	1	7	0	14	14	80	42	0	2	0	3	8
miR-484	15	27	57	45	36	2	2	41	41	40	19	47	83	398	10	88	131	214	279	89	1644	52	36	32	7	399	57	9	1	69	1156	65	85	66	2	304	1	105	14	12	162	18	2408	97	1	172	52	2634	2
miR-485-3p	0	0	0	1	0	0	0	0	0	0	0	2	0	5	0	1	0	1	0	2	0	0	0	0	0	1	0	0	0	0	1	0	0	0	0	0	0	0	0	0	0	2	0	0	0	0	0	5	0
miR-485-5p	0	8	0	0	1	0	0	0	0	3	0	0	0	6	0	1	10	7	3	1	4	5	0	1	10	9	3	1	0	2	2	77	0	0	0	0	0	0	1	0	18	0	3	1	0	3	3	5	0
miR-486-3p	0	0	1	0	0	0	0	1	5	1	0	0	0	0	1	1	0	0	2	0	0	0	2	1	1	1	0	1	0	0	1	0	82	0	0	6	1	0	3	0	1	0	0	1	0	0	0	0	0
miR-486-5p	45	74	220	15	20	6	17	64	1258	2	14	33	234	59	407	11	10	69	78	40	30	4	155	5	14	81	117	81	1	11	16	0	17	32	2	50	2	37	11	11	12	69	243	52	18	20	20	41	0
miR-487a	0	0	0	0	0	0	0	1	0	0	0	0	0	0	0	0	4	0	5	1	0	3	0	1	0	2	0	0	0	0	2	0	0	0	0	0	0	0	0	0	1	1	4	2	0	0	0	1	0
miR-487b	0	4	3	5	4	0	0	7	1	12	3	10	9	2	0	16	53	31	37	14	11	10	0	7	8	32	8	0	1	2	5	2	0	0	0	0	0	0	1	1	7	2	23	3	0	2	1	11	1
miR-488	0	0	1	3	0	1	0	25	0	8	0	7	2	16	0	15	38	16	14	13	137	72	11	3	11	80	13	12	0	0	2	4	0	0	0	1	0	0	3	0	1	0	13	2	0	0	0	0	0
miR-488*	0	0	0	0	0	0	0	0	0	1	0	0	0	0	0	0	1	0	0	0	0	1	1	0	0	0	0	0	0	0	0	0	0	0	0	0	0	0	0	0	0	0	0	1	0	0	0	0	0
miR-489	0	0	0	0	0	1	0	0	0	0	0	0	0	0	0	0	0	1	1	1	1	0	1	0	0	1	0	0	0	1	0	0	0	0	0	0	0	0	0	0	0	0	2	0	0	1	0	1	0
miR-490-3p	0	0	0	0	0	0	0	0	0	0	0	0	0	0	0	1	0	0	0	0	1	1	0	0	0	1	0	0	0	0	0	0	0	0	0	0	0	0	0	0	0	0	0	0	0	0	0	0	0
miR-490-5p	0	1	0	0	0	0	0	2	0	1	0	0	0	0	0	0	4	0	1	0	4	0	1	0	0	4	0	0	0	0	0	0	0	0	0	0	0	0	0	0	0	0	0	0	0	0	0	0	0
miR-491-3p	0	0	0	0	0	0	0	0	0	0	0	0	0	0	0	2	1	1	1	2	0	2	1	0	0	0	0	0	0	0	1	1	0	1	0	1	0	0	0	0	0	0	3	2	1	1	0	0	0
miR-491-5p	0	1	4	1	1	0	0	5	1	0	0	3	3	1	0	0	2	7	5	2	5	4	2	1	0	10	3	2	0	0	3	0	1	1	0	2	0	1	0	0	0	0	9	0	0	0	0	1	0
miR-492	0	0	0	0	0	0	0	0	0	0	0	0	0	0	0	0	0	0	0	0	0	0	0	0	0	0	0	0	0	16	0	0	0	0	0	0	0	0	0	0	0	0	0	0	0	0	0	0	0
miR-493	0	1	0	5	0	0	0	1	0	8	8	2	4	1	1	17	50	33	54	17	3	17	3	1	4	34	6	1	0	5	2	0	1	1	0	0	0	2	1	1	4	1	54	1	1	6	1	3	0
miR-493*	1	1	0	15	4	0	0	8	1	31	16	11	11	7	1	59	277	101	205	90	24	80	12	6	1	45	10	2	0	1	8	0	0	2	2	1	0	1	4	1	10	3	95	3	0	8	1	19	0
miR-494	1	2	4	4	2	0	0	8	0	20	2	4	9	1	0	23	32	30	17	17	5	22	4	5	2	21	10	1	0	2	4	0	0	3	0	0	0	1	0	0	11	0	38	0	0	6	1	15	0
miR-495	1	10	2	21	5	2	0	4	2	14	38	9	12	9	0	15	122	58	198	36	89	50	6	10	2	111	27	2	171	6	23	0	1	4	0	0	0	3	2	0	29	0	150	7	0	3	3	55	0
miR-496	0	0	0	0	0	0	0	0	0	0	0	0	0	1	0	1	8	3	4	0	0	0	0	0	0	2	0	0	0	0	0	0	0	1	0	0	0	0	0	0	3	0	9	0	0	1	0	1	0
miR-497	28	59	81	183	54	10	2	118	6	256	121	351	139	69	6	462	574	485	547	404	216	821	83	254	59	785	105	28	283	16	143	14	5	11	3	18	4	5	33	7	72	6	243	115	1	57	2	61	2
miR-497*	2	2	5	20	17	3	0	14	1	14	6	14	8	2	0	34	63	26	106	18	2	32	5	4	0	186	5	3	33	0	0	2	0	2	0	0	0	0	3	0	2	2	17	0	0	0	0	2	0
miR-498	0	0	0	0	0	0	0	0	0	0	0	0	0	0	0	0	0	0	0	2	0	0	0	0	0	0	0	0	0	0	1	0	0	0	0	1	0	4	0	0	0	0	1	0	0	0	0	0	0
miR-499-3p	0	0	0	0	0	0	0	0	0	0	0	0	0	0	0	0	0	2	1	0	0	0	0	0	0	0	0	0	0	0	0	0	0	0	0	0	0	0	0	0	0	0	0	0	0	0	0	0	0
miR-499-5p	1	2	6	18	3	0	0	8	0	14	11	28	10	5	35	34	118	58	72	46	18	67	7	2	2	104	20	9	0	2	15	7	0	6	0	2	1	0	2	0	2	0	22	0	0	10	0	11	0
miR-500	1	0	8	19	3	0	0	3	0	8	5	10	9	1	0	21	11	11	41	23	22	22	5	3	1	32	2	1	0	4	26	2	1	22	0	7	0	1	0	2	2	0	75	4	0	4	0	13	0
miR-500*	0	1	2	5	3	2	0	5	5	7	1	4	4	3	0	3	4	3	2	2	3	0	5	5	15	5	5	4	0	0	4	0	0	2	1	2	0	3	2	0	2	1	4	5	1	3	4	6	0
miR-501-3p	0	0	0	3	0	0	0	3	1	7	1	10	6	37	0	7	5	10	21	6	45	7	1	1	0	8	0	0	0	5	27	0	1	2	0	6	0	5	2	0	19	0	22	1	0	44	4	122	0
miR-501-5p	0	0	0	2	2	0	0	1	1	5	4	6	3	11	0	10	5	6	16	13	41	8	1	3	2	15	3	0	0	3	21	0	1	0	0	8	0	1	0	0	2	0	37	0	1	10	1	27	0
miR-502-3p	1	6	5	7	4	0	1	6	5	7	1	8	10	2	1	9	6	5	11	12	12	9	3	4	9	8	5	1	1	2	2	2	1	6	0	3	0	1	6	1	4	1	2	7	1	3	0	5	0
miR-502-5p	0	0	0	12	2	0	0	1	0	2	5	3	0	0	0	9	5	3	28	10	8	22	1	6	0	15	2	1	0	0	7	2	3	7	0	0	0	0	1	1	2	0	23	0	0	1	1	7	0
miR-503	0	70	6	86	18	8	1	257	1	321	15	11	68	62	1	212	407	61	197	50	309	79	44	26	7	1425	58	34	3	7	107	21	7	46	0	15	1	2	69	6	93	15	220	33	4	29	7	81	0
miR-504	0	0	3	0	0	0	0	0	0	0	0	1	6	19	0	0	1	5	0	2	6	1	0	1	0	4	0	0	0	1	3	0	0	0	0	0	0	0	1	0	3	0	1	1	0	1	0	0	0
miR-505	2	3	5	31	9	0	0	18	10	40	3	23	31	60	3	110	126	191	105	131	169	112	12	15	6	81	38	46	1	3	56	5	2	4	0	13	0	20	9	1	51	4	135	24	8	146	16	376	1
miR-505*	3	1	0	7	0	0	0	0	1	0	7	4	1	1	0	1	7	27	30	4	32	5	3	0	1	97	8	1	0	1	5	2	0	3	0	9	0	0	0	0	22	1	29	0	0	6	3	27	1
miR-506	0	0	0	0	0	0	0	0	0	0	0	0	0	0	0	0	0	0	0	0	0	0	0	0	0	0	0	0	6	0	0	0	0	0	0	0	0	0	0	0	0	0	0	0	0	0	0	0	0
miR-507	0	0	0	0	0	0	0	1	0	0	0	4	0	0	0	2	1	0	0	0	4	1	0	0	7	1	0	4	0	0	1	0	0	0	0	0	0	0	0	0	0	0	0	0	0	0	0	0	0
miR-508-3p	0	0	0	0	0	0	0	0	1	1	0	4	1	0	0	0	1	0	2	0	10	2	3	0	0	3	0	3	0	0	4	0	0	0	0	0	0	0	0	0	0	0	0	0	0	0	0	0	0
miR-508-5p	0	0	0	0	0	0	0	0	0	0	0	0	0	1	0	0	0	3	0	0	9	0	1	0	3	1	0	0	0	0	3	0	0	0	0	0	0	0	0	0	0	0	0	0	0	0	0	1	0
miR-509-3p	0	0	0	0	0	0	0	0	0	0	0	0	2	0	0	0	0	1	1	0	2	1	1	0	0	2	1	1	0	0	0	0	0	0	0	0	0	0	0	0	0	0	0	0	0	0	0	0	0
miR-509-3-5p	0	0	0	0	0	0	0	0	0	0	0	0	0	0	0	0	0	0	1	0	4	0	0	0	1	0	0	0	0	0	0	0	0	0	0	0	0	0	0	0	0	0	0	0	0	0	0	1	0
miR-510	0	0	0	0	0	0	0	0	0	1	0	0	0	0	0	1	0	2	3	0	0	0	0	0	7	5	1	2	0	0	0	0	0	0	0	0	0	0	0	0	0	0	0	0	0	0	0	0	0
miR-511	0	0	0	0	0	0	0	0	0	0	1	1	1	0	0	1	0	4	3	0	0	1	0	0	1	2	0	0	0	0	0	0	0	0	0	0	0	0	0	0	1	1	7	0	0	4	0	4	0
miR-512-3p	0	0	0	0	0	0	0	0	0	0	0	0	0	0	0	0	0	0	0	0	0	0	0	0	0	0	0	0	0	0	9	0	0	0	0	0	0	0	0	0	0	0	0	0	0	0	0	0	0
miR-512-5p	0	0	0	0	0	0	0	0	0	0	0	0	0	0	0	0	0	1	0	0	0	0	0	0	0	0	0	0	0	0	0	0	0	0	0	0	0	0	0	0	0	0	1	0	0	0	0	0	0
miR-513a-3p	0	0	0	0	0	0	0	0	0	0	0	0	0	1	0	0	0	0	0	0	1	0	0	0	0	0	0	0	0	0	0	0	0	0	0	0	0	0	0	0	0	0	0	1	0	0	0	0	0
miR-513a-5p	0	0	1	0	0	0	0	2	0	0	0	4	1	1	1	0	2	2	8	0	7	0	4	0	0	0	1	0	0	0	1	0	0	0	0	0	0	0	0	0	1	0	0	1	0	0	0	0	0
miR-513b	0	0	0	0	0	0	0	1	0	0	0	1	1	2	0	0	0	3	5	0	13	0	2	0	1	5	0	3	0	0	0	0	0	1	0	0	0	0	0	0	1	2	2	0	0	0	0	0	0
miR-513c	0	0	0	0	0	0	1	1	1	1	0	3	0	1	1	0	3	2	3	0	13	2	1	0	6	4	0	8	0	0	0	0	0	0	0	0	0	0	0	0	0	0	0	0	0	0	0	0	0
miR-514	0	0	0	0	0	0	0	2	1	0	0	5	1	6	0	0	0	2	8	0	21	1	1	0	1	12	1	6	1	0	0	0	0	0	0	0	0	0	0	0	0	0	0	0	0	0	0	0	0
miR-515-3p	0	0	0	0	0	0	0	0	0	0	0	0	0	0	0	0	0	0	0	0	0	0	0	0	0	0	0	0	0	0	0	0	0	0	0	0	0	0	0	0	0	0	1	0	0	0	0	0	0
miR-515-5p	0	0	0	0	1	0	0	0	0	0	0	0	0	0	0	0	0	0	0	0	0	0	0	0	0	0	0	0	0	0	24	0	0	0	0	5	0	5	0	0	2	0	4	0	0	1	0	1	0
miR-516a-5p	0	0	0	0	0	0	0	0	0	0	0	0	0	0	0	0	0	1	0	0	0	0	0	1	0	0	0	0	0	0	5	0	0	0	0	62	0	27	0	0	0	0	0	0	0	0	0	0	0
miR-516b	0	0	0	0	0	0	0	0	0	0	0	0	0	0	0	0	0	0	0	0	0	0	0	0	0	0	0	0	0	0	0	0	0	0	0	0	0	0	0	0	0	0	1	0	0	0	0	1	0
miR-516b*	0	0	0	0	0	0	0	0	0	0	0	0	0	0	0	0	0	0	0	0	0	0	0	0	0	0	0	0	0	0	0	0	0	0	0	4	0	0	0	0	0	0	0	0	0	0	0	0	0
miR-517a	0	0	0	0	0	0	0	0	1	0	0	0	0	0	0	0	0	0	0	0	0	0	0	0	0	0	0	0	0	0	0	0	0	0	0	11	0	3	0	0	0	0	0	0	0	0	1	0	0
miR-517*	0	0	0	0	0	0	0	0	0	0	0	0	0	0	0	0	0	0	0	0	0	0	0	0	0	0	0	0	0	0	1	0	0	0	0	0	0	0	0	0	0	0	0	0	0	0	0	0	0
miR-517b	0	1	0	0	0	0	0	0	0	0	0	0	0	0	0	0	0	0	0	0	0	0	0	0	0	0	0	0	0	0	0	0	0	0	0	0	0	1	0	0	0	0	0	0	0	0	0	0	0
miR-517c	0	0	0	0	1	0	0	0	0	0	0	0	0	0	0	0	0	1	0	0	0	0	0	0	0	2	0	0	0	0	0	0	0	0	0	5	0	2	0	0	0	0	0	0	1	0	0	1	0
miR-518a-3p	0	0	0	0	0	0	0	0	0	0	0	0	0	0	0	0	0	0	0	0	0	0	0	0	0	0	0	0	0	0	1	0	0	0	0	3	0	0	0	0	0	0	2	0	0	0	0	0	0
miR-518b	0	0	0	0	0	0	0	0	1	0	0	0	1	0	0	0	0	0	0	0	0	1	0	0	0	0	0	0	0	0	5	0	0	0	0	1	0	1	0	0	0	0	4	0	0	0	0	0	0
miR-518c	0	0	0	0	0	0	0	0	0	0	0	0	0	0	0	0	0	0	0	0	0	0	0	0	0	0	0	0	0	0	1	0	0	0	0	2	0	0	0	0	0	0	0	0	0	0	0	0	0
miR-518d-3p	0	0	0	0	0	0	0	0	0	0	0	0	0	0	0	0	0	1	0	0	0	0	0	0	0	0	0	0	0	0	1	0	0	0	0	0	0	0	0	0	0	0	0	0	0	0	0	0	0
miR-518e	0	0	0	0	0	0	0	0	0	0	0	0	0	1	0	0	0	0	0	0	0	0	0	0	0	0	0	0	0	0	1	0	0	0	0	5	0	0	0	0	0	0	2	0	0	0	0	1	0
miR-518f	0	0	0	0	0	0	0	0	0	0	0	0	0	0	0	0	0	0	0	0	0	0	0	0	0	0	0	0	0	0	0	0	0	0	0	5	0	0	0	0	0	0	0	0	0	0	0	0	0
miR-518f*	0	0	0	0	0	0	0	0	0	0	0	0	0	0	0	0	0	0	0	0	0	0	0	0	0	0	0	0	0	0	0	0	0	0	0	0	0	0	0	0	0	0	0	1	0	0	0	0	0
miR-519a	0	0	0	0	0	0	0	0	0	0	0	0	0	0	0	0	0	0	0	0	0	0	0	0	0	0	0	0	0	0	15	0	0	0	0	128	0	9	0	0	0	0	0	0	0	0	0	0	0
miR-519b-3p	0	0	0	0	2	0	0	0	0	0	0	0	0	0	0	0	0	0	0	0	0	0	0	0	0	0	0	0	0	0	1	0	0	0	0	1	0	1	0	0	0	0	0	0	0	0	0	0	0
miR-519c-3p	0	0	0	0	0	0	0	0	0	0	0	0	0	0	0	0	0	0	0	0	0	0	0	0	0	1	0	0	0	0	4	0	0	1	0	1	0	1	0	0	0	0	0	0	0	0	0	0	0
miR-519c-5p	0	0	0	0	0	0	0	0	1	0	0	0	0	0	0	0	0	0	0	0	0	0	0	0	0	0	0	0	0	0	0	0	0	0	0	21	0	5	0	0	0	1	0	0	0	0	0	0	1
miR-519d	0	0	0	0	1	0	0	1	0	0	0	0	0	0	0	0	0	0	0	0	0	0	0	0	0	0	0	0	0	0	0	0	0	0	0	1	0	0	0	0	0	0	4	0	0	0	0	0	0
miR-519e*	0	0	0	0	0	0	0	0	0	0	0	0	0	0	0	0	0	0	0	0	0	0	0	0	0	0	0	0	0	0	1	0	0	0	0	1	0	3	0	0	0	0	0	0	0	0	0	0	0
miR-520a-3p	0	0	0	0	0	0	0	0	0	0	0	0	0	0	0	0	0	0	0	0	0	0	0	0	0	0	0	0	0	0	1	0	0	0	0	18	0	0	0	0	0	0	0	0	0	0	0	0	0
miR-520a-5p	0	0	0	0	0	0	0	0	0	0	0	0	0	0	0	0	0	1	0	0	0	0	0	0	0	0	0	0	0	0	1	0	0	0	0	1	0	0	0	0	0	0	1	0	0	0	0	0	0
miR-520c-3p	0	0	0	0	0	0	0	0	1	0	0	0	0	1	0	0	0	0	0	0	0	0	0	0	0	0	0	0	0	1	0	0	0	0	0	1	0	1	0	0	0	0	0	0	0	0	0	0	0
miR-520d-3p	0	0	0	0	0	0	0	0	0	0	0	0	0	0	0	0	0	0	0	0	0	0	0	0	0	0	0	0	0	0	2	0	0	0	0	5	0	0	0	0	0	0	0	0	0	0	0	0	0
miR-520d-5p	0	0	0	0	0	0	0	0	0	0	0	0	0	0	0	0	0	0	0	0	0	0	0	0	0	0	0	0	0	0	0	0	0	0	0	0	0	0	0	0	0	0	2	0	0	0	0	0	0
miR-520e	0	0	0	0	0	0	0	0	0	0	0	0	0	0	0	0	0	0	0	0	0	0	0	0	0	0	0	0	0	0	1	0	0	0	0	1	0	0	0	0	0	0	0	0	0	0	0	0	0
miR-520f	0	0	0	0	0	0	0	0	0	0	0	0	0	0	0	0	0	0	0	0	0	0	0	0	0	0	0	0	0	0	0	0	0	0	0	4	0	0	0	0	0	0	0	0	0	0	0	0	0
miR-520g	0	0	0	0	0	0	0	0	0	0	0	0	0	0	0	0	0	0	0	0	0	0	0	0	0	0	0	0	0	0	1	0	0	0	0	1	0	0	0	0	0	0	0	0	0	0	0	0	0
miR-520h	0	0	0	0	0	0	0	0	0	0	0	0	0	0	0	0	0	0	0	0	0	0	0	0	0	0	0	0	0	0	0	0	0	0	0	2	0	0	0	0	0	0	0	0	0	0	0	0	0
miR-521	0	0	0	0	0	0	0	0	0	0	0	0	0	0	0	0	0	0	0	0	1	0	0	0	0	0	0	0	0	0	0	0	0	0	0	26	0	2	0	0	0	0	0	0	0	0	0	0	0
miR-522	0	0	0	0	0	0	0	0	0	0	0	0	0	0	0	0	0	0	0	0	0	0	0	0	0	0	0	0	0	0	1	0	0	0	0	12	0	0	0	0	0	0	0	0	0	0	0	0	0
miR-523	0	0	0	0	0	0	0	0	0	0	0	0	0	0	0	0	0	0	0	0	0	0	0	0	0	0	0	0	0	0	0	0	0	0	0	0	0	0	0	0	0	0	1	0	0	0	0	0	0
miR-524-5p	0	0	0	0	0	0	0	0	0	0	0	0	0	0	0	0	0	0	0	0	0	0	0	0	0	0	0	0	0	0	2	0	0	0	0	1	0	2	0	0	0	0	2	1	0	0	0	0	0
miR-525-3p	0	0	0	0	0	0	0	0	0	0	0	0	0	0	0	0	0	0	0	0	0	0	0	0	0	0	0	0	0	0	0	0	0	0	0	1	0	0	0	0	0	0	0	0	0	0	0	0	0
miR-525-5p	0	0	0	0	1	0	0	0	0	0	0	0	0	0	0	0	0	0	0	0	0	0	1	0	0	0	0	0	0	0	0	0	0	0	0	0	0	2	0	0	0	0	0	0	0	0	0	0	0
miR-526b	0	0	0	0	0	0	0	0	1	0	0	0	0	0	0	0	1	0	0	0	0	0	0	0	0	0	0	0	0	0	0	0	0	1	0	0	1	6	0	0	0	1	0	0	0	0	0	0	0
miR-526b*	0	0	0	0	0	0	0	0	0	0	0	0	0	0	0	0	0	0	0	0	0	0	0	0	0	0	0	0	0	0	0	0	0	0	0	7	0	0	0	0	0	0	0	0	0	0	0	0	0
miR-527	0	0	0	0	0	0	0	0	0	0	0	0	0	0	0	0	0	0	0	0	0	0	0	0	0	0	0	0	0	0	0	0	0	0	0	3	1	1	0	0	0	0	0	0	0	0	0	0	0
miR-532-3p	4	4	8	23	4	3	0	9	5	46	9	56	54	90	0	108	77	84	161	231	75	145	34	34	28	73	31	4	21	7	31	5	1	13	1	14	0	1	4	2	26	0	72	21	0	9	0	63	0
miR-532-5p	4	0	14	68	10	0	0	7	2	81	51	36	35	7	1	227	89	63	277	89	19	201	18	29	26	205	17	12	0	9	27	2	3	87	3	3	2	1	3	1	3	7	166	14	7	15	3	29	2
miR-539	0	1	0	3	0	1	0	0	0	0	0	0	0	0	0	0	0	1	1	0	1	0	0	0	0	0	0	0	0	0	0	0	0	0	0	0	0	0	0	0	0	0	1	0	0	0	0	0	0
miR-541	0	0	0	0	0	0	0	0	0	0	0	0	0	0	0	0	0	0	0	0	0	0	2	0	0	0	0	0	0	0	0	0	0	0	0	0	0	0	0	0	0	0	1	0	0	0	0	0	0
miR-542-3p	1	39	4	54	18	10	3	162	2	126	25	36	19	76	1	193	1230	213	237	60	384	112	65	30	27	1012	213	66	1	6	59	4	2	3	2	5	4	10	8	6	117	3	154	16	6	81	1	60	1
miR-542-5p	0	10	3	10	15	4	0	108	1	71	4	13	30	12	1	61	64	23	36	30	39	84	34	13	7	337	26	15	2	1	2	2	0	2	0	0	0	0	1	1	11	2	31	2	0	3	1	5	1
miR-543	0	2	1	9	3	0	0	0	1	6	6	2	2	0	0	2	16	11	25	6	13	4	1	0	2	26	3	1	2	1	5	0	0	1	0	1	0	0	0	0	5	0	8	0	0	0	0	5	0
miR-544	1	0	0	2	0	0	0	0	0	0	3	0	0	0	0	0	6	2	0	0	0	0	0	0	0	1	0	0	0	0	1	0	0	0	0	0	0	0	0	1	0	0	1	0	0	0	0	0	0
miR-545	0	0	1	6	1	0	0	0	0	0	1	2	0	0	0	8	10	14	20	2	6	4	0	0	0	9	3	0	0	2	8	1	1	2	0	3	0	0	0	1	2	0	34	0	0	6	0	3	0
miR-545*	0	0	1	0	2	0	0	0	0	0	0	3	0	0	0	4	3	15	6	3	4	2	3	1	0	5	0	0	0	1	1	1	0	3	0	0	0	0	2	0	0	1	32	1	0	0	1	2	0
miR-548a-3p	1	0	0	0	0	0	0	0	0	2	0	2	1	1	0	2	6	2	4	12	1	12	0	2	0	5	2	0	0	0	1	0	0	0	0	0	0	0	0	0	4	0	14	0	0	1	0	1	0
miR-548a-5p	0	0	0	0	0	0	0	0	0	0	0	0	0	1	0	0	4	0	1	0	1	1	0	0	0	3	0	0	0	0	0	0	0	0	0	0	0	0	0	0	0	0	4	0	0	0	0	0	0
miR-548b-3p	0	0	0	0	0	0	0	1	0	0	0	0	0	0	0	2	2	2	1	0	1	3	1	0	0	0	0	0	0	1	3	0	1	0	0	1	0	0	0	0	1	0	7	0	1	4	0	7	0
miR-548b-5p	0	0	0	0	0	0	0	1	0	2	0	0	0	0	0	0	0	0	0	0	4	0	6	0	0	2	9	18	0	0	0	0	0	0	0	0	0	0	0	0	2	0	1	0	0	1	0	2	0
miR-548c-5p	1	0	0	5	1	0	0	1	0	1	1	6	6	3	0	10	33	17	16	8	14	14	1	5	0	19	13	2	0	2	12	1	1	6	0	4	0	2	0	0	0	1	44	0	1	13	0	20	0
miR-548d-3p	0	0	1	1	0	0	0	0	0	1	0	1	0	0	0	1	0	2	0	0	0	1	0	0	0	0	0	0	0	1	0	0	0	3	0	0	0	0	0	0	0	0	24	1	0	1	1	0	0
miR-548d-5p	0	0	1	0	0	0	0	1	1	1	2	0	2	0	1	3	3	5	1	3	4	2	7	4	0	9	13	19	0	0	10	1	1	2	0	5	0	1	0	0	0	0	6	2	2	6	6	10	0
miR-549-3p	0	0	0	0	0	0	0	0	0	0	0	0	0	0	0	0	0	2	0	2	6	9	1	0	0	2	3	3	0	1	2	0	0	0	0	0	0	0	1	0	3	1	12	2	0	2	1	0	0
miR-549-5p	0	0	0	0	0	0	0	1	0	0	0	0	0	0	0	0	0	0	0	0	0	0	0	0	0	0	0	0	0	0	1	0	0	0	0	0	0	0	0	0	0	0	0	0	0	0	0	0	0
miR-550	0	1	0	0	0	0	0	0	2	0	0	0	7	3	0	3	0	1	3	1	1	3	2	4	0	1	0	8	0	2	25	0	1	2	0	4	0	7	0	1	1	0	1	1	0	0	0	4	0
miR-550*	0	0	0	0	0	0	0	0	0	0	0	2	1	5	4	1	0	2	0	1	5	2	1	0	1	0	2	3	0	0	0	0	0	0	0	0	0	0	0	1	0	1	2	5	0	3	1	9	0
miR-551a	0	0	0	0	0	0	0	1	0	0	0	0	1	16	0	0	0	1	0	0	57	0	3	0	0	1	3	0	0	1	11	0	0	0	0	5	1	0	0	0	1	0	0	0	0	7	0	12	0
miR-551b	1	0	0	0	1	0	0	0	1	0	0	1	1	22	1	0	1	3	0	1	11	1	0	0	0	16	5	0	0	0	19	3	1	1	1	0	0	0	0	0	15	0	5	2	0	17	0	40	0
miR-551b*	0	0	0	0	0	0	0	0	0	0	0	0	0	0	0	1	0	0	0	0	0	0	0	0	0	0	0	0	0	0	0	0	0	0	0	0	0	0	0	0	0	0	0	0	0	0	0	0	0
miR-552	0	0	0	0	0	0	0	0	0	0	0	0	0	0	0	0	0	0	0	0	0	0	0	0	0	0	0	0	0	6	0	0	0	0	0	0	0	0	0	0	0	0	0	0	0	0	0	0	0
miR-556-3p	0	0	0	0	0	0	0	0	0	2	0	1	0	0	0	0	0	0	0	0	0	0	0	0	0	2	0	0	0	0	4	0	0	0	0	0	0	0	0	0	0	0	0	0	0	0	0	1	0
miR-556-5p	0	0	0	0	0	0	0	2	0	1	1	0	0	1	0	0	2	0	0	0	15	0	1	0	0	3	1	0	0	0	5	0	1	0	0	2	0	0	0	1	5	0	1	2	0	4	2	4	0
miR-559	0	0	0	0	0	0	0	0	0	0	0	0	0	0	0	0	0	0	0	0	0	0	0	0	0	0	0	0	0	1	0	0	0	2	0	0	0	0	0	0	0	0	2	0	0	0	0	0	0
miR-561-5p	0	2	0	0	0	0	0	1	1	1	0	2	1	0	0	1	8	4	7	6	4	16	1	2	0	10	4	3	0	1	2	0	0	2	0	1	0	0	0	0	0	0	9	0	0	0	0	0	0
miR-566	0	0	0	0	0	0	0	0	0	0	0	0	0	0	0	0	0	0	0	0	0	0	0	0	0	0	0	0	0	0	0	0	0	0	0	1	0	0	0	0	0	0	0	0	0	0	0	0	0
miR-570	0	0	0	0	1	0	0	0	1	0	0	1	1	0	1	4	4	2	2	2	6	5	1	0	0	5	1	1	0	0	0	0	1	0	0	0	0	1	0	0	0	1	4	0	0	1	0	2	0
miR-574-3p	27	83	65	194	76	4	2	204	24	250	80	347	544	298	29	859	934	787	968	1621	407	1016	117	138	85	711	244	101	69	39	255	20	12	28	20	31	7	27	99	16	424	35	581	220	6	54	8	263	0
miR-576-3p	0	0	1	1	1	0	1	3	0	6	1	1	11	3	1	8	8	5	4	28	4	36	5	5	8	16	5	4	0	0	5	0	0	0	0	5	0	0	0	0	0	0	10	1	0	7	0	5	0
miR-576-5p	0	0	0	1	0	0	0	3	2	1	0	0	1	2	1	2	15	19	5	5	8	7	3	0	0	6	6	2	0	1	15	1	1	0	1	0	0	0	1	0	3	2	82	4	1	9	2	28	0
miR-577	0	0	0	0	0	0	0	0	0	4	0	0	0	0	0	0	3	1	0	0	9	3	0	0	0	1	2	1	0	6	0	0	1	1	0	0	0	0	0	0	0	0	0	2	0	0	0	1	0
miR-579	0	0	0	0	0	0	0	0	1	0	1	0	0	0	0	0	2	0	2	0	0	0	0	0	0	3	0	0	0	0	0	1	0	1	0	1	0	1	0	0	0	0	4	1	1	1	1	0	0
miR-580	0	0	0	0	0	0	0	0	0	0	0	0	0	0	0	3	0	0	1	0	0	0	0	0	0	2	0	0	0	0	1	0	0	0	0	0	0	0	0	0	0	0	1	0	0	0	0	0	0
miR-581	0	0	0	0	0	0	0	0	0	0	0	0	0	0	0	0	0	0	1	0	0	0	0	0	0	0	0	0	0	0	0	0	0	0	0	0	0	0	0	0	0	0	0	0	0	0	0	0	0
miR-582-3p	1	0	0	0	0	0	0	2	0	0	1	1	1	0	0	0	3	0	1	0	1	1	3	0	0	8	3	2	0	0	1	0	9	0	0	1	0	9	0	0	0	0	0	0	1	1	0	0	0
miR-582-5p	0	1	1	7	1	0	0	6	1	0	7	5	0	16	0	3	19	10	4	0	38	5	7	2	0	4	5	3	0	1	9	0	28	2	0	3	0	76	0	0	6	0	9	4	1	23	6	23	0
miR-584	0	0	0	0	0	0	0	1	1	1	0	0	4	1	0	1	2	14	5	1	1	2	1	0	0	9	2	1	0	0	1	0	0	1	0	0	0	0	0	0	0	0	18	1	0	0	1	1	0
miR-585	0	0	1	0	0	0	0	1	1	4	3	5	3	1	0	2	4	5	16	4	13	8	0	1	0	5	2	0	0	0	3	0	0	0	0	0	0	1	0	0	11	0	4	0	0	1	1	8	0
miR-589	0	0	0	0	0	0	1	0	0	1	0	1	0	1	0	0	5	1	0	1	8	1	0	0	0	7	1	0	0	0	5	0	0	0	0	1	0	0	0	0	0	0	11	0	0	7	1	15	0
miR-589*	0	0	0	1	0	0	0	0	0	0	0	0	0	1	0	0	1	1	1	0	10	0	1	0	0	1	0	0	0	1	4	0	0	0	0	1	0	1	0	0	1	0	4	0	0	2	1	4	0
miR-590-3p	0	0	8	20	2	0	0	14	5	18	9	27	6	7	3	35	126	105	63	42	45	51	12	3	0	49	41	8	0	3	12	16	3	14	0	0	0	4	8	3	20	1	150	5	0	10	3	73	0
miR-590-5p	3	2	6	30	7	0	0	3	4	9	9	12	5	15	2	8	26	19	60	15	121	32	7	1	0	160	25	6	0	9	87	17	19	24	0	17	0	12	0	2	31	0	201	8	0	26	1	162	0
miR-592	0	1	0	0	0	0	0	0	0	0	0	1	0	0	0	0	1	0	1	2	0	2	0	0	0	2	0	1	0	0	7	2	0	5	0	0	0	1	0	0	1	0	16	2	0	1	0	3	0
miR-597	0	0	0	0	0	0	0	0	0	0	0	0	0	0	0	0	0	0	0	0	0	0	0	0	0	1	0	0	0	1	0	0	0	0	0	0	0	0	0	0	0	0	0	0	0	0	0	0	0
miR-598	0	2	1	7	4	0	0	2	0	4	1	6	3	2	0	10	11	4	14	6	13	6	2	2	0	37	3	3	0	1	5	0	2	9	0	1	0	0	0	1	0	1	42	5	1	2	1	19	0
miR-599	0	0	0	0	0	0	0	0	0	1	0	0	0	0	0	0	0	0	0	0	0	0	0	0	0	0	0	0	0	0	0	0	0	0	0	1	0	0	0	0	0	0	0	0	0	0	0	0	0
miR-600	0	0	0	0	0	0	0	0	0	0	0	0	0	0	0	0	0	0	0	0	1	0	0	0	0	0	0	0	0	0	0	0	0	0	0	0	0	0	0	0	1	0	0	0	0	0	0	0	0
miR-603	0	1	0	0	0	0	0	0	0	1	0	0	0	0	0	0	0	0	0	0	0	0	0	0	0	0	0	0	0	0	2	0	0	0	0	0	0	1	0	0	0	0	0	0	0	0	0	0	0
miR-605	0	0	0	0	0	0	0	0	0	0	1	0	0	1	0	0	0	1	0	2	0	0	0	0	0	0	0	0	0	0	0	0	0	0	0	0	0	0	0	0	1	0	0	0	0	0	0	0	0
miR-610	0	0	0	0	0	0	0	0	0	0	0	0	0	0	0	0	0	0	0	0	1	0	0	0	0	1	0	0	0	0	0	0	0	0	0	0	0	0	0	0	0	0	2	0	0	1	2	0	0
miR-612	0	0	1	0	0	0	0	0	0	0	0	0	0	0	0	0	0	0	0	0	0	0	0	0	0	0	0	0	0	0	0	0	0	0	0	4	0	0	0	0	0	0	0	0	0	0	0	0	0
miR-615-3p	3	0	2	2	0	1	1	6	0	4	2	10	29	108	0	13	0	15	26	1	58	4	7	0	5	149	2	1	0	6	9	1	0	1	0	14	1	7	1	0	6	0	10	4	0	1	2	17	0
miR-615-5p	0	0	0	0	0	0	0	0	0	0	0	0	0	0	0	0	0	0	1	0	1	0	0	0	0	2	0	0	0	0	0	0	0	0	0	0	0	0	0	0	0	0	0	0	0	0	0	0	0
miR-616	0	0	0	1	0	0	0	1	0	0	0	0	0	0	0	1	1	0	4	0	0	1	0	1	0	3	0	1	0	0	1	0	0	0	0	0	0	0	2	0	0	1	3	0	0	0	0	0	0
miR-616*	0	0	0	0	0	0	0	0	0	0	0	1	1	2	0	0	0	2	1	0	1	1	0	0	0	0	0	0	0	0	1	0	0	0	0	0	0	0	0	0	0	0	7	0	0	2	1	3	0
miR-617	0	0	0	0	0	0	0	0	0	0	0	0	0	0	0	0	0	0	0	0	0	1	0	0	0	0	0	0	0	0	0	0	0	0	0	0	0	0	0	0	0	0	0	0	0	0	0	0	0
miR-618	0	0	0	0	0	0	1	0	0	0	0	0	0	0	0	0	0	0	2	0	0	0	0	0	0	6	0	0	0	0	2	0	0	0	0	1	0	0	0	0	3	0	4	0	0	0	0	1	0
miR-622	0	0	0	0	0	0	0	0	0	0	0	0	0	0	0	0	0	0	0	0	0	0	0	0	0	0	0	0	0	1	0	0	0	0	0	0	0	0	0	0	0	0	0	0	0	0	0	0	0
miR-624	0	0	0	0	0	0	0	0	0	1	0	1	0	0	0	2	4	0	1	0	0	0	0	0	0	0	2	0	0	0	0	0	0	0	0	0	0	1	0	0	0	0	1	0	0	3	0	0	0
miR-624*	0	0	0	0	0	0	0	0	3	0	0	1	0	3	0	3	7	4	3	2	3	1	3	0	0	1	1	0	0	0	0	0	0	0	0	1	0	0	0	0	0	0	7	0	0	6	3	5	0
miR-625	1	0	1	0	1	0	0	7	2	1	0	1	1	0	0	0	1	2	0	0	5	2	1	3	0	2	2	2	0	2	1	3	0	2	1	5	0	0	1	0	0	1	1	8	1	5	0	7	0
miR-625*	0	0	2	1	1	0	0	16	0	2	1	0	3	2	1	0	2	2	0	6	14	3	12	2	0	2	1	31	0	2	2	0	1	1	0	6	0	2	2	0	5	0	0	3	0	4	3	14	0
miR-627	0	1	1	1	0	1	0	0	0	1	0	0	0	0	0	1	5	1	6	2	4	4	1	1	0	12	2	1	0	0	1	0	0	2	0	49	0	0	0	0	1	0	26	0	0	0	0	7	0
miR-628-3p	1	1	0	5	0	1	0	4	2	5	0	0	10	3	2	4	2	12	8	9	3	9	0	1	0	14	1	0	0	2	5	3	0	3	0	0	0	1	6	0	0	0	8	3	0	4	0	3	0
miR-628-5p	2	0	1	7	0	0	0	3	0	4	7	8	6	2	0	8	22	8	18	8	8	11	2	1	0	12	4	1	0	0	4	3	0	3	0	0	0	0	0	0	6	0	7	1	0	8	0	11	0
miR-629	0	1	1	0	1	0	0	13	2	25	1	1	116	1	3	64	7	12	5	70	3	73	6	14	35	29	1	5	0	2	6	3	2	1	0	9	0	4	0	1	8	0	183	7	0	9	1	5	0
miR-629*	0	0	0	0	0	0	0	0	0	0	1	0	0	4	0	0	2	1	0	0	9	0	0	0	0	1	1	0	1	1	68	0	5	0	0	8	0	5	0	0	4	0	19	2	1	18	1	61	0
miR-636	0	0	0	0	1	0	0	0	0	0	0	0	0	0	0	0	0	0	0	0	0	0	0	0	0	0	0	0	0	0	0	0	0	0	0	0	0	0	0	0	0	0	2	0	0	1	0	0	0
miR-639	0	0	0	0	0	0	0	0	0	0	0	0	0	0	0	0	0	0	0	0	0	0	0	0	0	0	0	0	0	0	0	0	0	0	0	1	0	0	0	0	0	0	0	0	0	0	0	0	0
miR-641	0	0	1	3	0	0	0	3	1	1	0	0	1	1	0	0	2	1	1	2	3	1	4	2	0	7	2	1	1	1	0	1	0	0	0	0	0	0	0	0	0	0	4	0	0	2	0	1	0
miR-642	0	0	0	0	0	1	0	7	1	1	0	0	1	2	0	3	0	5	7	14	52	6	14	1	0	55	31	40	0	1	7	2	0	0	0	6	0	0	3	0	8	0	45	4	0	12	0	30	0
miR-643	0	0	0	0	0	0	0	0	0	0	0	0	0	0	0	0	0	1	0	0	1	0	0	0	0	0	0	0	0	0	1	1	0	0	0	1	0	0	0	0	2	0	0	0	0	0	0	1	0
miR-650	0	0	0	0	0	0	0	0	0	0	0	0	0	0	0	0	0	0	0	0	0	0	0	0	0	0	0	0	0	0	0	0	1	0	0	0	0	0	0	0	0	0	0	0	0	0	0	0	0
miR-651	0	1	1	2	0	0	0	5	0	3	0	0	0	0	0	8	14	10	11	7	10	24	3	0	0	12	7	1	0	0	18	4	3	6	0	4	1	4	1	1	2	6	109	6	4	3	0	6	0
miR-652	4	8	11	5	4	0	0	30	7	14	2	39	114	28	11	241	49	98	254	90	95	134	13	9	39	317	21	9	7	11	40	8	6	13	2	14	4	3	8	2	21	13	364	16	3	47	3	98	1
miR-653	0	0	0	0	0	0	0	1	0	2	0	1	1	1	0	0	7	6	1	0	0	0	1	0	0	0	0	0	0	0	3	0	0	0	0	0	0	0	0	0	3	0	1	0	0	4	0	2	1
miR-654-3p	0	3	4	7	1	0	0	6	0	21	4	11	8	11	2	32	159	85	28	31	17	11	2	3	1	16	1	5	0	2	6	0	0	1	0	0	1	1	3	1	26	1	49	10	1	11	1	15	0
miR-654-5p	0	1	0	0	0	0	0	0	0	0	0	0	0	0	0	0	0	1	0	0	0	0	0	0	0	0	0	0	0	0	0	0	0	0	0	0	0	0	0	0	0	0	1	0	0	0	0	0	0
miR-655	0	0	0	8	0	0	0	1	0	6	4	5	2	2	0	16	126	47	38	14	15	15	1	2	0	33	15	0	9	3	1	1	0	0	0	0	0	0	3	3	11	0	27	1	0	2	0	8	0
miR-656	0	0	0	2	0	0	0	2	0	2	1	0	0	2	0	2	34	15	7	7	6	0	2	3	0	2	2	1	0	0	4	0	0	1	0	0	0	0	1	0	4	2	4	1	0	3	0	3	0
miR-658	0	0	0	0	0	0	0	0	0	0	0	0	0	0	0	0	0	0	0	0	0	0	0	0	0	0	0	0	0	0	0	0	0	0	0	0	0	0	0	0	0	0	1	0	0	0	0	0	0
miR-659	0	0	0	0	0	0	0	0	0	0	0	0	0	0	0	0	0	0	0	1	0	0	0	0	0	0	0	0	0	0	0	0	0	0	0	1	0	0	0	0	0	0	0	0	0	0	0	0	0
miR-660	28	25	41	296	48	9	1	87	18	372	131	134	76	13	3	566	221	247	1323	389	161	1089	48	68	93	1175	87	60	0	20	246	163	13	417	3	26	3	9	23	7	34	19	1180	62	11	53	4	205	2
miR-663	0	0	0	0	0	0	0	0	0	0	0	0	0	0	0	0	0	0	0	0	2	0	0	0	0	0	0	0	0	97	1	0	2	1	0	1	0	1	0	0	2	0	1	0	0	0	0	0	0
miR-664	0	0	0	0	0	0	0	0	0	0	11	0	0	0	0	0	0	0	0	0	0	0	0	0	0	0	0	0	0	0	0	0	0	0	0	0	0	0	0	1	0	0	0	0	0	0	0	0	0
miR-665	0	3	0	1	0	0	0	0	0	0	0	0	0	0	0	2	6	4	2	3	0	0	1	0	1	2	0	0	0	0	0	0	0	2	0	0	0	1	0	0	0	1	9	4	0	0	0	3	0
miR-668	0	0	0	0	0	0	0	0	0	0	0	0	0	0	0	0	0	0	0	1	0	0	0	0	0	1	0	0	0	0	0	0	0	0	0	0	0	0	0	0	0	0	0	0	0	0	0	0	0
miR-671-3p	0	0	1	0	1	0	0	1	1	5	2	1	3	0	0	2	2	6	4	3	1	4	3	4	1	8	0	0	0	0	1	2	0	0	0	1	0	1	0	0	0	0	5	1	0	2	3	6	0
miR-671-5p	11	0	11	17	16	0	3	1	1	2	3	4	1	0	0	1	0	1	0	1	0	1	1	1	0	15	1	1	0	4	1	56	3	46	0	27	0	5	0	1	0	0	15	0	1	1	0	3	0
miR-675	2	1	1	2	1	1	0	9	0	32	2	2	7	7	0	2	10	5	9	36	18	31	5	0	1	34	17	2	0	0	2	1	0	1	0	1	9	0	6	1	0	1	13	20	1	0	0	1	4
miR-7	3	3	8	25	9	2	0	15	40	24	8	6	33	77	22	30	21	102	187	59	39	27	9	8	2	532	21	11	0	61	252	195	228	257	15	109	3	338	131	4	29	91	2285	85	397	164	79	203	11
miR-708	3	25	8	58	4	1	0	24	8	26	28	92	28	43	1	45	126	75	154	78	238	178	37	18	17	200	55	24	2	84	448	24	31	20	2	36	0	14	4	3	515	18	876	43	0	113	15	248	8
miR-708*	0	2	0	3	2	0	0	4	0	7	9	14	13	0	0	28	47	27	30	32	15	47	9	4	7	63	12	7	0	3	5	4	1	3	0	2	1	0	2	2	8	4	45	6	0	2	2	11	1
miR-7-1*	1	2	2	12	0	1	0	19	5	16	6	11	20	3	0	51	69	50	43	67	37	89	8	5	0	45	18	12	3	3	30	17	7	4	1	3	0	10	6	0	5	5	137	8	2	25	1	39	0
miR-7-2*	0	0	0	0	0	0	0	0	0	2	0	0	0	3	0	1	0	1	0	1	8	2	0	0	0	4	0	0	0	0	2	0	0	0	0	0	0	0	0	0	1	0	1	0	0	2	0	3	0
miR-744	2	11	10	46	44	1	1	46	0	28	14	52	108	18	2	27	69	78	155	40	45	31	51	13	6	324	29	7	0	9	29	15	7	16	1	8	1	4	6	6	16	7	266	12	0	6	0	18	3
miR-744*	0	0	1	0	1	0	0	4	0	4	1	5	3	0	0	3	9	10	4	3	1	3	1	0	0	7	2	3	0	0	2	0	0	1	0	0	0	1	0	0	0	0	27	3	0	0	0	2	0
miR-758	0	0	0	2	2	0	0	1	0	3	1	3	3	2	0	6	50	24	20	6	10	7	1	0	1	12	3	0	0	1	2	0	0	0	0	0	0	1	0	1	3	1	12	1	1	4	0	4	0
miR-760	0	0	0	1	1	0	0	0	0	0	0	0	0	0	0	1	1	2	1	2	2	0	0	0	1	1	0	0	0	0	1	0	0	0	0	0	0	0	0	0	0	0	1	0	0	1	0	0	0
miR-765	0	0	0	0	1	0	0	0	0	1	0	0	0	0	0	1	1	7	7	2	6	2	0	0	0	4	0	0	0	0	1	3	1	0	0	0	2	0	1	0	1	3	11	3	0	3	0	5	1
miR-766	0	0	0	0	0	0	0	0	1	1	0	2	3	4	0	1	0	12	10	3	2	0	0	2	0	5	2	1	2	1	6	1	0	1	0	4	0	2	1	1	5	0	20	7	2	7	0	21	0
miR-767-3p	0	0	0	0	0	0	0	0	0	0	0	0	0	0	0	0	1	0	0	0	1	0	0	0	0	0	0	0	0	0	2	0	0	0	0	0	0	0	0	0	0	0	0	0	0	37	0	0	0
miR-767-5p	0	0	0	0	0	0	0	0	0	2	0	0	0	0	0	0	0	0	0	0	0	0	0	0	0	0	0	0	0	0	0	1	0	0	0	0	0	0	0	0	0	0	0	0	0	2	0	0	0
miR-768-3p	0	0	2	3	0	1	0	5	1	1	0	0	0	0	0	4	6	6	1	2	12	4	1	1	0	3	0	0	1	2	0	0	3	0	0	13	0	1	0	0	6	0	2	1	0	0	15	2	0
miR-768-5p	1	5	5	21	2	1	0	86	9	49	5	34	47	56	3	121	227	146	89	206	59	188	100	1595	10	90	63	101	0	1	28	8	2	10	0	5	2	21	6	0	47	15	148	45	5	63	2	52	4
miR-769-3p	0	0	1	0	0	0	0	0	0	0	1	0	0	1	0	0	3	2	3	0	2	0	0	0	0	4	1	0	0	0	1	0	1	0	0	2	0	0	0	0	0	0	11	0	0	2	0	1	0
miR-769-5p	1	3	5	5	7	1	0	3	0	4	8	6	6	3	1	11	16	7	15	6	13	7	4	5	6	39	0	1	0	3	4	0	3	2	0	7	0	0	0	0	2	0	37	5	1	11	0	15	0
miR-770-5p	0	0	0	1	0	0	0	0	0	0	0	0	0	0	0	0	0	0	0	0	0	0	0	0	0	1	1	0	0	0	0	0	0	0	0	0	0	0	0	0	0	0	1	0	0	0	0	0	0
miR-801	0	0	0	0	0	0	0	0	1	0	0	0	0	0	0	0	0	0	0	0	1	0	0	3	0	0	0	0	0	1	0	0	1	0	0	15	0	1	0	0	1	0	2	1	1	0	0	0	0
miR-873	4	3	26	36	102	0	0	0	1	1	4	11	4	0	0	17	10	2	37	16	3	25	2	13	1	1	0	1	0	0	1	1	0	5	0	0	0	1	0	0	0	0	5	0	0	0	0	1	0
miR-874	2	4	9	7	6	1	0	6	1	8	10	9	19	2	0	17	33	37	70	10	4	22	16	4	14	64	4	12	0	4	0	3	0	1	1	6	0	0	0	0	6	2	34	4	0	0	0	0	0
miR-875-3p	0	0	0	0	0	0	0	0	0	0	0	0	0	0	0	0	0	0	0	0	0	0	0	0	0	0	0	0	0	0	0	0	0	1	0	0	0	0	0	0	0	0	0	0	0	0	0	0	0
miR-875-5p	0	0	0	0	0	0	0	0	0	0	0	0	0	0	0	0	0	0	0	0	0	0	0	0	0	0	0	0	0	0	0	0	0	0	0	0	0	0	0	0	0	0	0	0	0	0	1	4	0
miR-876-3p	0	0	2	12	21	0	0	0	0	1	4	11	2	0	0	10	9	6	20	2	1	11	0	7	0	0	1	0	0	0	0	0	0	0	0	0	0	0	0	0	0	0	0	0	0	1	0	1	0
miR-876-5p	1	2	3	20	68	0	0	1	0	5	7	12	2	1	0	5	18	3	34	16	1	38	1	14	0	1	2	0	0	0	0	0	0	2	0	0	0	1	0	0	2	0	2	3	0	1	0	0	0
miR-877	1	3	5	13	2	0	0	19	6	11	1	9	39	33	4	27	44	44	89	67	99	65	6	14	3	67	22	6	1	3	46	6	2	4	2	12	3	37	10	5	49	11	195	33	4	13	3	69	0
miR-877*	0	0	0	0	0	0	0	0	0	0	0	1	1	4	0	0	0	1	1	0	3	1	1	0	0	1	0	0	0	0	0	0	0	0	0	3	0	0	1	0	1	0	3	0	0	0	0	0	0
miR-885-3p	0	0	0	0	0	0	0	1	0	0	0	0	0	1	0	0	0	0	0	0	31	0	3	0	0	7	2	1	0	0	0	0	0	0	0	0	0	0	0	0	0	0	0	0	0	0	0	0	0
miR-885-5p	0	1	0	1	0	0	0	12	0	0	2	1	4	0	0	3	27	1	0	1	84	1	13	0	0	48	6	9	0	0	0	0	0	0	3	0	0	0	0	0	0	0	0	0	0	0	0	1	0
miR-886-3p	0	0	3	2	7	0	0	1	0	1	5	3	3	0	1	2	2	5	26	3	2	2	0	3	0	8	1	2	0	7	2	1	3	0	0	8	0	0	0	0	3	1	107	2	1	2	1	11	0
miR-886-5p	2	1	0	6	22	0	0	3	0	5	2	22	32	6	0	4	9	23	103	12	12	5	2	3	3	23	5	7	4	12	9	22	10	0	0	22	0	1	3	3	24	61	273	58	4	7	1	20	9
miR-887	1	1	0	3	3	0	0	0	0	0	3	3	1	1	0	3	7	5	32	1	0	1	3	0	0	34	0	1	0	0	0	0	1	1	0	0	0	0	0	0	0	0	8	0	0	0	0	2	0
miR-888	0	1	0	0	0	0	0	0	0	0	0	0	0	0	0	0	0	0	0	0	1	0	0	0	0	0	0	0	0	0	0	0	0	0	0	0	0	0	0	0	0	0	0	0	0	0	0	0	0
miR-889	0	0	2	1	1	0	0	3	1	4	0	0	4	1	0	4	40	29	18	9	2	12	0	5	0	16	2	1	0	2	5	4	0	1	0	0	0	0	3	0	4	1	14	3	3	1	1	12	0
miR-890	0	0	0	0	0	0	0	0	0	0	0	0	0	0	0	0	0	0	0	0	1	0	0	0	0	0	1	0	0	0	0	0	0	0	0	0	0	0	0	0	0	0	0	0	0	0	0	0	0
miR-891a	0	0	0	0	0	0	0	0	0	0	0	0	0	0	0	0	0	0	0	0	4	0	1	0	0	0	0	0	0	0	0	0	0	0	0	0	0	0	0	0	0	0	0	0	0	0	0	0	0
miR-891b	0	0	0	0	0	0	0	0	0	0	0	0	0	0	0	0	0	0	0	0	1	0	0	0	0	0	1	0	0	0	0	0	0	0	0	0	0	0	0	0	0	0	0	0	0	0	0	0	0
miR-892b	0	0	0	0	1	0	0	0	0	0	0	0	0	0	0	0	0	0	0	0	0	0	0	0	0	0	0	0	0	0	0	0	0	0	0	0	0	0	0	0	0	0	0	0	0	0	0	0	0
miR-9	1	5	7	16	10	0	0	33	2	37	61	10	6	6	1	36	210	191	35	133	70	436	8	7	14	83	45	20	0	0	81	109	4	8	0	3	0	3	2	3	23	5	1958	20	0	56	3	74	0
miR-9*	0	3	0	3	3	1	0	7	0	11	3	3	2	4	0	11	65	29	12	22	55	36	3	1	8	52	7	2	1	1	83	7	3	3	0	5	0	5	4	1	24	1	313	2	0	38	2	68	0
miR-923	1	0	17	11	14	2	0	1	13	5	0	8	2	2	14	6	9	11	4	3	3	0	5	5	0	6	0	1	0	14	3	1	50	0	0	41	4	2	6	0	7	2	70	0	3	9	5	1	1
miR-92a	68	90	207	226	15	12	1	151	239	327	235	382	782	395	110	680	820	1422	1298	1408	1692	1058	354	71	118	1953	634	153	0	101	1823	131	78	628	4	180	14	379	68	63	459	137	14447	548	83	364	172	2712	7
miR-92a-1*	2	2	2	8	1	0	1	4	0	0	4	9	7	2	0	3	4	54	19	7	7	8	4	2	2	57	3	1	0	3	30	4	2	17	1	2	0	3	6	0	1	8	395	10	3	2	0	11	8
miR-92b	11	17	39	41	11	2	2	298	8	61	34	65	188	194	3	110	145	407	216	247	2658	163	234	20	5	520	363	336	0	29	333	15	14	24	2	29	2	109	49	4	89	11	867	147	19	140	83	852	0
miR-92b*	2	2	0	4	0	0	0	3	0	0	1	6	2	6	1	1	7	12	21	1	36	2	3	1	0	54	11	1	2	0	0	1	0	1	0	1	0	1	4	0	1	1	13	5	0	2	1	5	0
miR-93	10	18	126	95	47	6	4	42	43	102	47	74	61	16	4	136	117	191	285	110	35	204	47	28	0	404	51	27	0	36	133	211	4	344	4	53	1	48	2	0	27	15	1604	33	8	56	6	51	0
miR-93*	2	5	7	6	4	0	0	7	2	14	19	10	10	7	1	13	29	32	43	18	18	29	8	5	6	62	6	5	0	8	65	5	3	19	1	44	4	16	0	0	7	15	774	32	2	3	2	23	0
miR-933	0	0	0	0	0	0	0	0	0	0	0	0	0	0	0	1	0	0	0	0	0	0	0	0	0	0	0	0	0	0	0	0	0	0	0	0	0	0	0	0	0	0	0	0	0	0	0	0	0
miR-934	0	0	0	0	0	0	0	0	0	0	0	0	0	0	0	0	0	0	0	0	0	1	1	0	0	0	0	0	0	0	5	1	0	3	0	4	0	0	0	0	0	0	0	0	0	0	0	0	0
miR-935	0	0	0	0	0	0	0	0	0	2	0	0	1	0	0	2	0	1	3	0	6	3	1	0	1	1	1	2	0	2	1	0	0	0	0	0	0	1	0	0	0	0	3	2	0	0	0	0	0
miR-937	0	0	0	0	0	0	0	0	0	0	0	0	0	0	0	0	0	2	4	0	1	0	0	0	1	1	0	0	0	0	0	0	0	0	0	0	0	0	0	0	0	0	9	0	0	0	0	0	0
miR-938	0	0	0	0	0	0	0	0	0	0	0	0	0	0	0	0	0	0	0	0	0	0	0	0	0	0	0	0	0	0	0	0	0	0	0	0	0	0	0	0	0	0	0	0	0	0	0	0	0
miR-939	0	0	1	0	0	0	0	0	0	0	0	0	0	0	0	0	0	0	0	0	0	0	0	0	0	0	0	0	0	0	0	0	0	2	0	1	0	0	0	0	0	0	4	0	0	0	0	0	0
miR-940	0	1	1	0	0	0	0	1	1	0	0	3	0	0	0	0	1	9	5	0	10	0	0	1	0	4	2	0	1	2	4	0	3	1	0	6	3	6	0	0	4	0	54	1	0	2	1	8	0
miR-941	0	0	0	0	2	0	0	0	1	0	3	1	3	0	0	1	3	1	6	3	0	3	0	0	0	6	1	0	0	3	3	0	1	3	0	2	0	0	0	0	0	0	47	0	0	1	0	2	0
miR-942	0	0	0	1	1	0	0	1	0	4	0	2	0	0	0	3	4	8	6	1	1	0	0	0	0	7	0	2	0	0	7	0	0	1	0	2	0	0	0	0	1	1	58	1	2	5	0	3	1
miR-944	0	0	2	0	0	0	0	0	0	0	1	0	1	1	0	0	3	10	9	3	2	0	2	0	0	17	2	0	0	0	114	13	22	0	0	7	0	7	7	1	8	36	1985	54	27	1	7	79	0
miR-95	5	0	7	37	8	3	0	123	7	34	12	44	110	19	27	134	98	415	191	95	199	184	41	19	0	255	103	100	0	18	326	113	2	168	9	30	1	14	29	1	33	91	4312	110	6	32	8	129	1
miR-96	0	2	1	3	1	0	0	4	18	7	0	1	0	22	7	1	5	30	34	4	39	8	17	0	4	30	4	5	0	7	117	7	9	15	0	18	0	51	2	1	30	3	509	13	1	64	9	23	5
miR-96*	0	0	0	0	0	0	0	0	0	0	0	0	0	0	0	0	0	0	0	2	0	0	0	0	0	0	2	0	0	0	1	0	0	2	0	1	0	2	0	0	0	1	14	1	2	1	0	2	0
miR-98	17	12	53	474	39	8	0	150	61	342	256	266	298	107	9	1206	1038	958	1592	498	693	904	130	116	5	1068	177	54	14	86	542	127	51	114	4	49	0	50	46	28	157	22	1386	42	6	139	16	377	0
miR-99a	344	364	933	1289	166	34	36	961	67	927	627	1621	1280	2631	40	2613	5455	3288	3840	7031	6294	9004	559	1377	416	5297	1121	461	430	38	7469	99	34	91	27	59	9	75	134	47	3535	64	6768	668	17	960	47	3874	3
miR-99a*	6	12	17	24	8	0	0	24	3	8	14	35	39	14	2	63	83	76	109	234	56	197	11	31	8	95	16	21	0	1	90	5	5	3	1	1	0	0	5	7	48	4	598	23	2	22	1	24	0
miR-99b	24	92	97	154	88	7	3	160	11	182	93	421	441	120	20	848	891	756	984	1324	273	953	180	121	40	919	227	78	177	36	62	19	3	25	14	35	4	7	25	5	90	11	596	53	6	27	5	69	1
miR-99b*	3	0	3	4	6	0	0	5	0	4	4	4	2	1	0	12	13	15	32	12	5	12	0	5	4	39	1	2	0	4	9	5	1	1	0	15	0	0	1	1	1	0	59	1	0	3	1	8	0
Candidate-1-3p	0	0	0	1	0	1	0	1	1	0	0	2	1	0	0	4	6	8	2	7	0	5	1	0	0	6	2	1	1	0	2	1	0	0	0	0	0	0	0	1	2	0	4	1	1	1	0	0	0
Candidate-1-5p	1	0	2	1	1	0	0	0	0	0	1	0	4	1	0	2	1	0	4	1	1	9	0	0	0	7	0	0	0	0	3	0	1	0	0	1	0	0	0	0	0	0	18	0	0	0	0	4	0
Candidate-2	0	0	0	0	0	0	0	1	0	0	0	0	0	0	0	0	0	0	0	0	0	0	0	3	0	0	0	0	0	112	0	0	2	0	0	26	2	0	0	0	0	0	15	0	1	0	0	1	1
Candidate-3	0	0	0	0	0	0	0	0	0	0	0	0	0	0	0	0	0	0	0	0	4	0	0	0	0	0	1	0	0	0	3	0	0	0	0	0	0	0	0	0	0	2	4	0	0	3	0	0	0
Candidate-4	0	1	4	1	2	2	0	78	2	36	5	5	43	4	3	101	23	40	26	124	90	88	17	11	30	43	10	59	0	1	12	6	3	2	0	19	1	10	1	0	10	3	80	11	1	39	1	66	2
Candidate-5	0	0	3	8	0	0	0	3	4	4	0	2	11	6	1	39	22	123	21	41	7	18	141	0	43	47	12	12	0	55	15	10	24	14	1	28	11	3	3	3	49	132	4523	58	85	98	22	44	392
Candidate-6	0	0	1	2	0	0	0	2	0	3	1	1	2	1	0	2	9	12	16	6	7	24	0	1	0	5	2	1	0	0	4	0	0	3	2	0	0	0	5	0	6	9	5	8	0	1	0	10	0
Candidate-7-3p	0	0	1	0	4	0	0	9	0	4	1	2	5	1	0	50	6	0	12	57	1	30	2	15	5	9	0	1	0	0	0	0	0	0	0	1	0	0	0	0	0	0	19	1	2	3	0	3	0
Candidate-7-5p	0	0	0	1	3	0	0	0	0	0	1	2	0	15	0	3	3	5	7	0	18	2	0	0	0	3	0	0	0	2	21	1	3	1	0	4	0	1	0	0	4	0	5	0	1	18	1	43	0
Candidate-8	12	4	23	5	2	1	0	22	19	5	3	37	152	47	2	32	48	179	70	121	21	44	66	16	6	53	30	29	12	29	6	6	62	3	4	62	4	43	2	1	45	2	265	39	19	80	123	79	16
Candidate-9-3p	0	0	0	0	1	0	0	1	0	0	0	0	1	0	0	0	0	0	0	0	0	1	2	1	0	0	0	0	0	3	0	0	3	0	0	9	0	0	0	0	1	0	1	0	0	1	0	0	0
Candidate-9-5p	0	1	0	0	0	0	0	0	0	0	0	0	1	11	0	1	1	1	1	5	0	1	0	8	0	2	3	2	0	3	0	0	0	0	0	0	0	0	0	0	5	0	9	0	0	1	0	0	0
Candidate-10	0	0	0	0	0	0	0	0	0	0	0	0	0	0	0	0	0	0	0	0	0	0	0	0	0	0	0	0	0	14	0	0	4	0	0	0	0	0	0	0	0	0	7	0	0	0	0	0	0
Candidate-11	0	2	0	0	0	0	0	0	7	3	0	0	2	3	2	3	11	10	6	7	3	3	2	0	8	6	4	3	0	0	1	0	0	2	0	0	0	0	3	0	0	0	15	1	0	2	0	2	0
Candidate-12-3p	0	1	0	0	0	0	0	0	0	0	0	0	1	0	1	4	3	6	1	7	1	4	1	2	0	8	2	1	0	3	6	5	4	3	0	14	1	2	2	0	5	9	204	72	42	19	4	27	0
Candidate-12-5p	0	0	0	0	0	0	0	0	0	0	0	0	0	0	0	0	0	0	0	0	0	0	0	0	0	0	0	0	0	0	0	0	0	0	0	0	0	0	1	0	0	0	1	0	0	0	0	2	0
Candidate-13	0	1	1	2	1	0	0	10	0	11	3	11	18	8	1	42	64	42	22	50	9	58	6	5	2	30	9	1	3	0	8	1	1	0	0	4	0	0	4	2	6	2	61	7	0	22	0	19	0
Candidate-14	0	2	0	8	0	0	1	100	5	22	0	55	24	125	3	42	50	117	31	229	299	284	361	33	178	116	171	249	0	0	7	2	0	1	5	1	31	29	29	0	84	5	51	69	11	77	13	123	34
Candidate-15	4	9	0	2	0	0	0	12	3	3	0	20	13	4	0	2	28	491	5	14	3	15	4	63	1	9	70	11	5	0	4	4	0	3	6	0	1	0	58	0	1	1	279	468	54	1	6	1	1
Candidate-16	0	0	0	0	0	0	0	0	0	0	0	0	0	0	0	0	0	0	0	3	0	2	0	0	0	0	0	0	0	0	3	0	0	0	0	1	1	0	0	0	0	1	1	0	0	0	0	2	1
Candidate-17	0	0	0	3	2	0	0	5	0	4	1	6	4	3	0	5	28	12	7	11	4	15	0	4	2	11	4	2	0	1	3	2	0	1	0	0	0	0	0	0	0	0	24	2	3	5	0	1	1
Candidate-18-5p	0	8	5	6	1	1	0	4	1	3	4	18	17	15	3	16	50	55	33	23	13	14	6	6	1	72	7	3	0	2	29	2	2	9	0	3	2	2	0	0	3	7	205	19	0	5	5	19	0
Candidate-18-3p	0	0	0	1	0	0	0	0	0	0	0	0	0	0	0	0	0	0	1	0	0	0	0	0	0	0	0	0	0	2	0	0	1	0	0	5	0	0	0	0	1	0	2	0	0	0	0	0	0
Candidate-19	0	1	0	0	0	0	0	4	0	4	2	0	0	0	0	0	0	0	0	0	0	0	0	0	0	0	0	0	0	0	1	0	0	2	0	1	0	1	0	0	0	0	0	0	0	0	0	0	0
Candidate-20	0	2	0	1	0	0	0	4	0	3	2	7	5	1	0	15	16	7	13	9	2	13	3	4	0	32	4	4	0	0	1	0	0	2	0	0	0	0	0	0	1	0	7	0	0	1	0	1	0
Candidate-21-3p	2	1	6	2	13	0	1	22	3	5	6	3	19	6	1	7	8	26	38	26	13	26	11	4	10	90	4	20	0	4	10	30	4	45	0	12	1	7	7	6	2	13	188	43	11	13	4	33	6
Candidate-21-5p	1	5	1	6	7	0	1	4	2	3	0	3	0	12	0	0	14	11	57	11	7	19	4	3	3	53	3	0	0	3	4	12	10	24	0	11	0	3	0	0	6	1	222	8	0	3	0	24	4
Candidate-22	0	0	3	1	0	0	0	3	0	1	0	1	1	3	0	0	2	1	4	2	1	0	1	0	0	4	0	0	0	0	1	0	0	0	0	1	0	0	0	0	1	0	24	0	1	2	0	4	0
Candidate-23-5p	1	0	3	1	2	0	0	9	0	3	0	5	12	1	2	22	10	15	22	19	39	12	9	1	13	93	18	23	0	2	3	3	0	0	0	6	0	0	2	0	1	0	153	5	1	4	0	8	0
Candidate-23-3p	0	0	1	1	0	0	0	1	1	0	0	0	2	0	0	0	1	3	0	5	6	1	1	1	0	3	3	3	0	0	0	0	0	0	0	1	0	0	0	0	1	0	8	0	0	0	0	2	0
Candidate-24	0	2	0	1	0	0	0	1	0	1	0	1	0	0	0	1	3	0	0	2	3	1	1	1	1	3	1	1	0	0	1	0	0	0	0	0	0	0	1	0	1	0	0	1	0	0	0	0	0
Candidate-25-3p	1	2	2	0	0	0	0	0	2	3	0	0	0	0	0	0	0	0	0	0	0	0	0	0	0	0	0	0	0	2	10	0	0	1	1	3	0	0	0	0	0	0	0	0	0	0	0	0	0
Candidate-25-5p	0	0	5	0	1	0	0	2	5	1	0	0	0	0	0	0	0	0	0	0	0	0	0	0	0	0	0	0	0	0	16	1	1	1	0	3	0	0	0	0	0	0	0	0	0	0	0	0	0
Candidate-26-3p	2	2	4	2	0	0	1	1	0	0	1	3	14	2	0	17	96	27	8	42	5	23	4	0	4	20	7	0	0	1	1	2	0	2	1	0	1	0	18	0	5	1	5	23	1	2	0	10	4
Candidate-26-5p	5	26	15	1	3	0	0	1	1	1	2	6	64	59	2	4	14	47	9	84	14	16	6	3	7	32	1	1	5	9	12	1	1	1	0	7	0	3	8	0	95	1	10	7	0	5	1	28	0
Candidate-27-5p	0	0	0	0	0	1	0	1	0	1	0	0	1	0	0	4	6	2	4	0	15	2	0	0	0	74	1	1	0	0	5	0	0	0	0	0	0	0	0	0	2	0	1	0	0	0	0	2	0
Candidate-27-3p	0	0	0	0	0	0	0	0	0	0	0	0	0	0	0	1	0	0	0	0	0	0	0	0	0	0	0	0	0	0	1	0	0	0	0	0	0	0	0	0	0	0	0	0	0	0	0	0	0
Candidate-28	7	9	3	10	7	1	0	64	4	40	23	35	106	134	8	170	175	196	166	263	623	278	75	17	83	208	116	119	0	3	20	4	2	2	2	2	6	1	25	1	52	8	79	59	9	29	4	65	3
Candidate-29-5p	0	1	0	0	0	0	0	1	0	1	0	0	0	2	0	0	0	3	4	3	10	1	0	0	0	5	1	0	0	0	4	2	0	3	0	4	2	1	1	0	0	4	17	9	3	5	0	16	0
Candidate-29-3p	0	0	0	0	0	0	0	0	0	0	0	0	0	0	0	0	0	0	0	0	5	0	0	0	0	0	0	0	0	0	2	0	2	0	0	1	0	0	0	0	1	0	3	0	0	6	0	5	0
Candidate-30	0	0	0	0	1	0	0	1	1	0	0	0	2	2	0	0	0	3	2	0	5	0	2	0	0	4	0	1	0	0	4	0	0	0	0	1	0	0	0	0	1	0	57	1	0	29	3	63	0
Candidate-31	0	0	1	0	0	0	0	0	0	0	0	0	1	0	0	0	0	5	9	2	6	0	0	0	0	3	1	0	0	1	0	0	0	0	0	0	0	0	0	0	0	1	8	4	0	1	0	2	1
Candidate-32-5p	0	0	0	0	0	0	0	0	0	0	0	0	0	0	0	0	0	0	0	0	0	0	0	0	0	1	0	0	0	0	20	0	0	0	0	2	0	1	0	0	0	0	2	0	1	0	0	0	0
Candidate-32-3p	0	0	0	0	0	0	0	0	0	0	0	0	0	0	0	0	0	0	0	0	0	0	0	0	0	0	0	0	0	0	0	0	0	0	0	1	0	0	0	0	0	0	0	0	0	0	0	0	0
Candidate-33	0	0	0	0	0	0	0	0	0	0	0	0	0	0	0	0	0	1	1	0	0	0	0	0	0	1	0	0	0	0	0	0	0	1	0	0	0	0	0	0	0	0	2	0	0	0	0	0	0
Candidate-34-3p	0	0	0	0	0	0	0	3	2	4	0	0	1	1	0	0	1	0	0	1	8	9	1	0	0	5	0	1	0	0	5	1	0	0	0	1	1	0	0	0	0	0	17	2	0	1	0	3	0
Candidate-34-5p	0	0	0	0	0	0	0	0	0	1	0	0	0	0	0	0	0	0	0	0	2	0	0	0	0	1	0	0	0	0	0	0	0	0	0	0	0	0	0	0	0	0	0	0	0	0	0	0	0
Candidate-35	0	0	0	1	1	0	0	0	0	0	0	0	0	0	0	2	1	0	0	0	3	0	0	0	0	2	1	0	0	0	2	0	0	0	0	0	0	0	0	0	0	0	0	0	0	0	0	0	0
Candidate-36-3p	0	0	2	1	17	0	0	0	0	0	1	0	0	1	0	0	0	0	0	0	2	0	0	1	0	2	1	0	0	137	5	1	72	0	0	226	0	0	0	0	2	0	6	0	0	0	2	1	0
Candidate-36-5p	0	0	0	0	0	0	0	4	0	1	0	0	0	0	0	1	4	0	0	2	0	1	1	26	0	1	0	2	0	0	1	0	0	0	0	0	0	5	0	0	3	0	19	0	0	10	2	1	0
Candidate-37-5p	0	3	2	0	1	0	0	6	1	4	1	8	21	3	1	8	13	18	20	14	4	12	11	1	0	10	9	1	2	0	1	1	0	0	0	2	0	0	0	0	1	0	16	6	0	0	0	3	0
Candidate-37-3p	0	0	0	0	0	0	0	0	0	2	1	1	0	0	0	3	3	5	4	4	1	3	2	1	1	7	0	1	0	1	1	0	0	1	0	0	0	0	0	0	0	1	10	0	0	0	0	2	0
Candidate-38	0	0	0	0	0	0	0	0	0	0	0	0	0	0	0	0	0	0	1	0	0	0	0	0	0	0	0	0	0	0	1	0	0	0	0	0	0	0	0	0	0	0	0	0	0	0	0	0	0
Candidate-39	0	0	0	0	0	0	0	0	0	1	0	0	0	0	0	0	0	0	0	0	0	0	0	0	0	1	0	0	0	0	0	0	0	0	0	0	0	0	0	0	0	0	1	0	0	0	0	0	0
Candidate-40-3p	0	0	0	1	1	0	1	2	0	1	1	1	1	1	0	1	0	1	1	4	7	1	0	3	0	3	0	4	0	1	2	1	0	1	0	2	0	1	0	0	1	0	12	2	1	3	0	6	0
Candidate-40-5p	0	2	0	1	0	0	0	0	1	0	1	0	0	1	1	2	1	1	8	1	4	2	0	0	0	2	0	2	0	0	2	1	0	0	0	0	0	1	0	0	0	0	7	0	0	1	0	8	0
Candidate-41	0	0	0	0	1	0	0	1	0	1	0	0	0	0	0	0	0	0	1	0	1	0	0	0	1	0	0	0	0	0	0	0	0	1	0	0	0	1	0	0	0	1	2	0	2	0	0	0	0
Candidate-42	2	4	4	0	0	0	0	0	0	0	0	0	0	0	0	0	0	0	0	0	0	0	0	0	0	0	0	0	0	1	9	1	0	0	0	0	0	0	0	0	0	0	0	0	0	0	0	0	0
Candidate-43	0	1	3	1	1	1	0	38	1	4	1	1	65	25	0	28	15	7	12	32	17	8	3	214	5	97	1	8	1	0	2	8	9	3	0	4	0	2	0	1	9	5	350	18	5	7	2	24	0
Candidate-44	21	7	40	89	59	5	1	44	3	39	1	13	11	10	0	21	46	24	52	18	15	35	6	5	0	18	3	2	138	31	25	10	7	26	1	10	0	24	4	0	1	0	39	1	0	10	2	7	0
Candidate-45	0	0	0	0	0	0	0	0	0	0	0	0	0	0	0	0	0	0	0	0	0	0	0	0	0	0	0	0	0	0	8	0	0	0	0	0	0	0	0	0	5	0	5	0	0	0	0	0	0
Candidate-46	0	0	2	6	1	0	0	1	2	4	4	8	0	3	0	1	13	6	13	3	8	3	4	1	0	12	5	2	0	2	4	1	0	2	0	1	0	2	3	0	3	0	29	0	0	4	0	7	0
Candidate-47	1	1	4	1	2	0	0	1	1	1	4	0	5	2	0	5	0	1	1	7	0	3	0	0	0	0	1	0	0	0	12	0	0	0	0	2	0	2	0	0	1	0	0	0	4	3	0	1	0
Candidate-48	1	1	0	0	1	1	0	2	0	0	0	1	0	4	1	0	1	1	5	0	29	0	2	0	1	7	1	0	0	0	0	0	0	0	0	0	0	0	0	0	0	0	0	0	0	0	0	1	0
Candidate-49	0	0	0	0	0	0	0	2	0	1	0	0	0	4	0	0	0	0	11	1	13	0	1	0	0	5	0	2	0	0	0	0	0	1	0	0	0	0	0	0	0	0	1	0	0	1	0	0	0
Candidate-50-3p	0	2	0	0	0	0	0	0	0	0	1	0	5	1	0	2	8	1	7	4	0	0	0	0	0	3	0	0	0	3	8	0	1	0	0	1	0	0	0	0	1	1	14	1	0	2	0	6	0
Candidate-50-1-5p	0	0	0	0	2	0	0	1	0	2	0	0	0	0	0	0	0	0	0	0	0	0	0	0	0	0	0	0	0	1	1	0	0	0	0	0	0	0	1	0	0	0	0	0	0	0	0	0	0
Candidate-50-2-5p	0	0	0	0	0	0	0	0	0	1	0	0	0	2	0	1	11	6	3	2	6	0	0	1	0	4	3	0	6	0	1	0	0	0	0	0	0	0	0	0	5	0	3	0	0	0	0	5	0
Candidate-51-5p	0	0	0	0	0	0	0	0	0	0	0	0	0	1	0	0	0	1	0	0	1	0	0	0	0	0	0	0	0	0	24	0	0	0	0	50	8	14	1	1	0	0	1	0	0	0	1	0	0
Candidate-51-1-3p	0	0	0	0	0	0	0	0	0	0	0	0	0	0	0	0	0	0	0	0	0	0	0	0	0	0	0	0	0	0	1	0	0	0	0	14	0	0	0	0	0	0	0	0	0	0	0	0	0
Candidate-52-1	0	0	0	2	15	0	1	5	0	0	0	0	1	10	0	3	12	1	16	0	5	1	2	0	1	3	2	0	0	7	3	1	9	0	0	7	0	9	0	0	2	0	18	1	0	5	0	15	0
Candidate-52-2	7	5	55	18	286	8	2	104	3	46	7	28	152	228	2	105	146	51	204	123	97	27	90	2	27	46	21	14	0	67	56	15	49	7	1	21	6	139	4	2	21	4	133	12	11	66	6	232	6
Candidate-53	0	0	7	2	0	2	0	4	0	2	0	0	11	26	0	39	48	1	4	0	79	4	16	0	2	36	7	16	0	0	0	3	1	0	0	0	0	0	0	0	0	1	62	0	0	18	0	0	0
Candidate-54	0	0	1	2	0	0	0	6	0	1	1	2	0	7	2	20	17	11	3	10	2	22	4	3	1	5	0	3	0	1	1	1	0	1	0	0	0	5	0	0	6	0	48	4	2	16	3	16	0
Candidate-54-3-3p	0	0	1	0	0	0	0	1	1	0	2	0	0	3	0	0	2	0	1	1	9	0	1	1	0	1	0	1	0	4	8	0	2	0	0	1	0	5	0	0	6	0	26	0	0	22	1	15	0
Candidate-55	0	0	0	0	0	0	0	0	0	0	0	0	0	1	0	0	0	2	0	2	0	0	0	0	0	2	0	0	0	0	0	0	0	0	0	0	0	2	0	1	0	0	1	0	0	0	0	1	0
Candidate-56	0	1	0	0	0	0	0	0	1	1	0	0	0	0	0	0	0	0	0	1	0	0	0	0	0	0	0	0	0	4	0	1	2	0	0	1	0	0	1	0	0	0	0	0	0	0	0	0	0
Candidate-57-5p	2	1	0	5	0	0	1	1	0	0	1	2	2	4	0	8	18	4	30	8	14	0	1	0	0	11	1	0	0	0	1	1	0	0	0	2	2	0	0	0	0	0	2	8	0	0	0	0	0
Candidate-57-3p	0	0	0	0	0	0	0	0	0	1	0	1	0	0	0	1	1	1	2	6	1	1	2	0	0	6	1	0	0	0	0	0	0	0	0	0	0	0	0	0	0	0	0	0	0	0	0	0	0
Candidate-58-3p	2	2	5	3	0	0	1	1	0	0	1	0	0	0	0	0	0	0	0	2	0	5	2	2	0	17	11	0	0	0	1	1	0	0	0	1	2	0	0	0	0	0	0	0	0	0	0	0	0
Candidate-58-5p	0	0	0	0	0	0	0	0	0	1	0	0	0	0	0	0	0	0	0	0	0	0	0	0	0	0	1	0	0	0	1	0	0	0	0	0	0	0	0	0	0	0	0	0	0	0	0	0	0
Candidate-59-3p	0	0	0	0	0	0	0	0	0	0	0	0	0	0	0	1	0	0	0	0	2	8	0	0	0	0	0	0	0	2	2	0	0	0	0	0	0	0	0	0	0	0	8	0	0	1	0	2	0
Candidate-59-5p	0	0	0	0	1	0	0	0	0	2	1	3	0	0	0	2	3	2	8	1	8	2	0	0	0	9	1	0	0	1	1	0	0	0	0	0	0	0	1	0	0	0	29	0	0	3	0	0	0
Candidate-60	0	0	0	0	5	0	0	0	0	0	0	1	0	1	0	1	17	6	6	0	3	0	2	0	0	6	1	0	0	1	0	0	3	0	0	7	1	0	1	0	1	0	1	0	0	1	0	1	0
Candidate-61	0	0	0	0	0	0	0	0	0	0	0	0	1	0	0	0	0	0	0	0	0	0	0	0	0	0	31	0	0	0	1	0	0	0	0	0	0	0	0	0	1	0	3	0	0	0	0	0	0
Candidate-62	0	1	0	0	0	0	0	0	1	0	0	3	0	7	2	0	1	0	1	0	0	0	0	0	0	5	3	1	0	0	0	0	0	0	0	0	0	0	0	0	1	1	0	0	0	0	1	0	0
Candidate-63	0	2	0	0	0	0	0	2	0	0	0	2	0	0	0	5	21	3	6	2	10	4	0	1	0	5	2	0	0	0	0	0	0	0	0	0	0	0	0	0	1	1	9	0	0	2	0	8	0
Candidate-64	1	0	2	1	0	0	0	2	0	1	0	3	1	0	0	2	2	0	0	3	1	6	0	0	0	6	1	0	0	0	1	1	0	0	0	1	0	0	2	0	4	0	9	1	0	2	7	5	0
[truncated: 9 more columns]
