# Supplementary material for: A comprehensive simulation study on classification of RNA-Seq data
Source: PLoS One. 2017 Aug 23;12(8):e0182507. doi: 10.1371/journal.pone.0182507 (PMC5568128; doi:10.1371/journal.pone.0182507)
Supplement: S2 File — (ZIP) [file pone.0182507.s002.zip › MLSeq/man/method.Rd]

\name{method-methods}
\docType{methods}
\alias{method}
\alias{method,MLSeq-method}
\title{ Accessors for the 'method' slot of an MLSeq object }
\usage{
  \S4method{method}{MLSeq}(object)

}

\arguments{
  \item{object}{an \code{MLSeq} object}

}

\description{
Used classification method for the trained model using \code{classify} function. 
}


\details{
\code{method} slot stores the name of the classification method as "svm", support vector machines using radial-based kernel function; "bagsvm", support vector machines with bagging ensemble; "randomForest", random forest algorithm and "cart", classification and regression trees algorithm.	
}	

\author{
Gokmen Zararsiz, Dincer Goksuluk, Selcuk Korkmaz, Vahap Eldem, Izzet Parug Duru, Turgay Unver, Ahmet Ozturk
}


\examples{
data(cervical)

data = cervical[c(1:150),]  # a subset of cervical data with first 150 features.

class = data.frame(condition=factor(rep(c("N","T"),c(29,29))))# defining sample classes.

n = ncol(data)  # number of samples
p = nrow(data)  # number of features

nTest = ceiling(n*0.2)  # number of samples for test set (20% test, 80% train).
ind = sample(n,nTest,FALSE)

# train set
data.train = data[,-ind]
data.train = as.matrix(data.train + 1)
classtr = data.frame(condition=class[-ind,])

# train set in S4 class
data.trainS4 = DESeqDataSetFromMatrix(countData = data.train,
colData = classtr, formula(~ condition))
data.trainS4 = DESeq(data.trainS4, fitType="local")

# Random Forest (RF) Classification
rf = classify(data = data.trainS4, method = "randomforest", normalize = "deseq", deseqTransform = "vst", cv = 5, rpt = 3, ref="T")

method(rf)
	
}
