# Supplementary material for: A comprehensive simulation study on classification of RNA-Seq data
Source: PLoS One. 2017 Aug 23;12(8):e0182507. doi: 10.1371/journal.pone.0182507 (PMC5568128; doi:10.1371/journal.pone.0182507)
Supplement: S2 File — (ZIP) [file pone.0182507.s002.zip › MLSeq/man/MLSeq-package.Rd]

\name{MLSeq-package}
\alias{MLSeq-package}
\docType{package}
\title{
Machine Learning Interface for RNA-Seq data
}
\description{
This package applies several machine learning methods, including SVM, bagSVM, Random Forest and CART, to RNA-Seq data. 
}
\details{
\tabular{ll}{
Package: \tab MLSeq\cr
Type: \tab Package\cr
License: \tab GPL (>= 2)\cr
}

}
\author{
Gokmen Zararsiz, Dincer Goksuluk, Selcuk Korkmaz, Vahap Eldem, Izzet Parug Duru, Turgay Unver, Ahmet Ozturk

Maintainer: Gokmen Zararsiz \email{gokmenzararsiz@erciyes.edu.tr}
}
