# Supplementary material for: A comprehensive simulation study on classification of RNA-Seq data
Source: PLoS One. 2017 Aug 23;12(8):e0182507. doi: 10.1371/journal.pone.0182507 (PMC5568128; doi:10.1371/journal.pone.0182507)
Supplement: S2 File — (ZIP) [file pone.0182507.s002.zip › MLSeq/NAMESPACE]

import(methods)

importFrom(randomForest, combine)

importFrom(parallel, clusterApply)
importFrom(parallel, clusterApplyLB)
importFrom(parallel, clusterCall)
importFrom(parallel, clusterEvalQ)
importFrom(parallel, clusterExport)
importFrom(parallel, clusterMap)
importFrom(parallel, parApply)
importFrom(parallel, parCapply)
importFrom(parallel, parLapplyLB)
importFrom(parallel, parRapply)
importFrom(parallel, parSapply)
importFrom(parallel, parSapplyLB)

importFrom(stats, xtabs)

importFrom(Biobase, ExpressionSet)
importFrom(Biobase, exprs)

importFrom(caret, train)
importFrom(caret, confusionMatrix)
importFrom(caret, predict.train)
importFrom(caret, trainControl)
importFrom(caret, bag.default)

importFrom(limma, voom)

importFrom(DESeq2, estimateSizeFactors)
importFrom(DESeq2, estimateDispersions)
importFrom(DESeq2, getVarianceStabilizedData)
importFrom(DESeq2, counts)
importFrom(DESeq2, plotMA)

importFrom(edgeR, DGEList)
importFrom(edgeR, calcNormFactors)

exportClasses("MLSeq")

export(classify)
export(predictClassify)

exportMethods(method)
exportMethods(deseqTransform)
exportMethods(normalization)
exportMethods(confusionMat)
exportMethods(trained)
exportMethods(ref)
