# Supplementary material for: A comprehensive simulation study on classification of RNA-Seq data
Source: PLoS One. 2017 Aug 23;12(8):e0182507. doi: 10.1371/journal.pone.0182507 (PMC5568128; doi:10.1371/journal.pone.0182507)
Supplement: S2 File — (ZIP) [file pone.0182507.s002.zip › MLSeq/R/generics.R]

# generic function for slot "meethod"
setGeneric("method", function(object) standardGeneric("method"))

# generic function for slot "deseqTransform"
setGeneric("deseqTransform", function(object) standardGeneric("deseqTransform"))

# generic function for slot "normalization"
setGeneric("normalization", function(object) standardGeneric("normalization"))

# generic function for slot "confusionMat"
setGeneric("confusionMat", function(object) standardGeneric("confusionMat"))

# generic function for slot "trained"
setGeneric("trained", function(object) standardGeneric("trained"))

# generic function for slot "ref"
setGeneric("ref", function(object) standardGeneric("ref"))
