# Supplementary material for: A comprehensive simulation study on classification of RNA-Seq data
Source: PLoS One. 2017 Aug 23;12(8):e0182507. doi: 10.1371/journal.pone.0182507 (PMC5568128; doi:10.1371/journal.pone.0182507)
Supplement: S2 File — (ZIP) [file pone.0182507.s002.zip › MLSeq/R/methods.R]

# method for slot "method"
setMethod("method", "MLSeq", function(object) object@method)

# method for slot "deseqTransform"
setMethod("deseqTransform", "MLSeq", function(object) object@deseqTransform)

# method for slot "normalization"
setMethod("normalization", "MLSeq", function(object) object@normalization)

# method for slot "confusionMat"
setMethod("confusionMat", signature = "MLSeq", function(object) object@confusionMat)

# method for slot "trained"
setMethod("trained", signature = "MLSeq", function(object) object@trained)

# method for slot "ref"
setMethod("ref", "MLSeq", function(object) object@ref)
