# Supplementary material for: A comprehensive simulation study on classification of RNA-Seq data
Source: PLoS One. 2017 Aug 23;12(8):e0182507. doi: 10.1371/journal.pone.0182507 (PMC5568128; doi:10.1371/journal.pone.0182507)
Supplement: S2 File — (ZIP) [file pone.0182507.s002.zip › MLSeq/README]

MLSeq is an R/BIOCONDUCTOR package, which provides several algorithms including support vector machines (SVM), 
bagging support vector machines (bagSVM), random forest (RF) and classification and regression trees (CART) 
to classify sequencing data. To achieve this, MLSeq package requires a count table, which contains the number 
of reads mapped to each transcript for each sample. This kind of count data can be obtained from RNA-Seq 
experiments, also from other sequencing experiments such as DNA or ChIP-sequencing.

To install the MLSeq package in R:

   source("http://bioconductor.org/biocLite.R")
   biocLite("MLSeq")

If you use MLSeq package in your research, please cite it as below:

  Gokmen Zararsiz, Dincer Goksuluk, Selcuk Korkmaz, Vahap Eldem, Izzet Parug
  Duru, Turgay Unver and Ahmet Ozturk (2014). MLSeq: Machine learning
  interface for RNA-Seq data. R package version 1.4.0
 
To get BibTeX entry for LaTeX users, type the following:
   
   citation("MLSeq")

Please contact us, if you have any questions or suggestions:

  gokmenzararsiz@hotmail.com
