# Supplementary material for: A comprehensive simulation study on classification of RNA-Seq data
Source: PLoS One. 2017 Aug 23;12(8):e0182507. doi: 10.1371/journal.pone.0182507 (PMC5568128; doi:10.1371/journal.pone.0182507)
Supplement: S3 File — (ZIP) [file pone.0182507.s003.zip]

Archive with 81 entries (76 files):
- R Codes/
- R Codes/.DS_Store
- __MACOSX/
- __MACOSX/R Codes/
- __MACOSX/R Codes/._.DS_Store
- R Codes/.Rhistory
- __MACOSX/R Codes/._.Rhistory
- R Codes/allFunctions.R
- __MACOSX/R Codes/._allFunctions.R
- R Codes/baggAggregate.R
- __MACOSX/R Codes/._baggAggregate.R
- R Codes/bagSVM.R
- __MACOSX/R Codes/._bagSVM.R
- R Codes/cervical_deneme.R
- __MACOSX/R Codes/._cervical_deneme.R
- R Codes/Classify.cv.R
- __MACOSX/R Codes/._Classify.cv.R
- R Codes/Classify.R
- __MACOSX/R Codes/._Classify.R
- R Codes/classifycounts.R
- __MACOSX/R Codes/._classifycounts.R
- R Codes/classnb.R
- __MACOSX/R Codes/._classnb.R
- R Codes/combine.R
- __MACOSX/R Codes/._combine.R
- R Codes/combs.txt
- __MACOSX/R Codes/._combs.txt
- R Codes/CountDataSet.R
- __MACOSX/R Codes/._CountDataSet.R
- R Codes/CountDataSet1.R
- __MACOSX/R Codes/._CountDataSet1.R
- R Codes/debug.R
- __MACOSX/R Codes/._debug.R
- R Codes/Example.R
- __MACOSX/R Codes/._Example.R
- R Codes/FindBestTransform.R
- __MACOSX/R Codes/._FindBestTransform.R
- R Codes/fitModel.R
- __MACOSX/R Codes/._fitModel.R
- R Codes/foldIndex.R
- __MACOSX/R Codes/._foldIndex.R
- R Codes/Functions.R
- __MACOSX/R Codes/._Functions.R
- R Codes/GetDnb.R
- __MACOSX/R Codes/._GetDnb.R
- R Codes/NullModel.R
- __MACOSX/R Codes/._NullModel.R
- R Codes/NullModelTest.R
- __MACOSX/R Codes/._NullModelTest.R
- R Codes/PDFs/
- R Codes/PDFs/.DS_Store
- __MACOSX/R Codes/PDFs/
- __MACOSX/R Codes/PDFs/._.DS_Store
- R Codes/PDFs/BreimanBaggingPredictors.pdf
- __MACOSX/R Codes/PDFs/._BreimanBaggingPredictors.pdf
- R Codes/PDFs/SupportVectorMachineEnsemblewithBagging.pdf
- __MACOSX/R Codes/PDFs/._SupportVectorMachineEnsemblewithBagging.pdf
- __MACOSX/R Codes/._PDFs
- R Codes/Plot Codes.R
- __MACOSX/R Codes/._Plot Codes.R
- R Codes/PoissonDistance.R
- __MACOSX/R Codes/._PoissonDistance.R
- R Codes/Read me.txt
- __MACOSX/R Codes/._Read me.txt
- R Codes/revizyonnnnn.txt
- __MACOSX/R Codes/._revizyonnnnn.txt
- R Codes/RNASeq Codes rev-3.1(200115).R
- __MACOSX/R Codes/._RNASeq Codes rev-3.1(200115).R
- R Codes/RNASeq Codes rev-3.3(030315).R
- __MACOSX/R Codes/._RNASeq Codes rev-3.3(030315).R
- R Codes/RNASeq Codes rev-3.4(080315).R
- __MACOSX/R Codes/._RNASeq Codes rev-3.4(080315).R
- R Codes/RNASeq Codes rev-3.5(060415).R
- __MACOSX/R Codes/._RNASeq Codes rev-3.5(060415).R
- R Codes/RNASeq Codes rev-3.5.1(080415).R
- __MACOSX/R Codes/._RNASeq Codes rev-3.5.1(080415).R
- R Codes/RNASeq Codes rev-3.5.2(120415).R
- __MACOSX/R Codes/._RNASeq Codes rev-3.5.2(120415).R
- R Codes/source codes.R
- __MACOSX/R Codes/._source codes.R
- __MACOSX/._R Codes
