# Supplementary material for: A comprehensive simulation study on classification of RNA-Seq data
Source: PLoS One. 2017 Aug 23;12(8):e0182507. doi: 10.1371/journal.pone.0182507 (PMC5568128; doi:10.1371/journal.pone.0182507)
Supplement: S3 File — (ZIP) [file pone.0182507.s003.zip › R Codes/baggAggregate.R]

baggAgregate <- function(x, levels = NULL){
  require(plyr)
  aggregatedPredictions = NULL
  
  for (i in 1:nrow(x)){
    tbl = table(as.numeric(x[i,]), useNA = "no")
    nameMax = as.numeric(names(which.max(tbl)))
    
    if (is.null(levels)) aggregatedPredictions[i] = nameMax
    if (!is.null(levels)) aggregatedPredictions[i] = levels[nameMax]
  }
  
  return(aggregatedPredictions)
}
