# Supplementary material for: A comprehensive simulation study on classification of RNA-Seq data
Source: PLoS One. 2017 Aug 23;12(8):e0182507. doi: 10.1371/journal.pone.0182507 (PMC5568128; doi:10.1371/journal.pone.0182507)
Supplement: S3 File — (ZIP) [file pone.0182507.s003.zip › R Codes/combs.txt]

id	n	kg	param	DERate
1	40	2	100	0.01
2	40	2	10	0.01
3	40	2	1	0.01
4	40	2	100	0.05
5	40	2	10	0.05
6	40	2	1	0.05
7	40	2	100	0.1
8	40	2	10	0.1
9	40	2	1	0.1
10	40	3	100	0.01
11	40	3	10	0.01
12	40	3	1	0.01
13	40	3	100	0.05
14	40	3	10	0.05
15	40	3	1	0.05
16	40	3	100	0.1
17	40	3	10	0.1
18	40	3	1	0.1
19	40	4	100	0.01
20	40	4	10	0.01
21	40	4	1	0.01
22	40	4	100	0.05
23	40	4	10	0.05
24	40	4	1	0.05
25	40	4	100	0.1
26	40	4	10	0.1
27	40	4	1	0.1
28	60	2	100	0.01
29	60	2	10	0.01
30	60	2	1	0.01
31	60	2	100	0.05
32	60	2	10	0.05
33	60	2	1	0.05
34	60	2	100	0.1
35	60	2	10	0.1
36	60	2	1	0.1
37	60	3	100	0.01
38	60	3	10	0.01
39	60	3	1	0.01
40	60	3	100	0.05
41	60	3	10	0.05
42	60	3	1	0.05
43	60	3	100	0.1
44	60	3	10	0.1
45	60	3	1	0.1
46	60	4	100	0.01
47	60	4	10	0.01
48	60	4	1	0.01
49	60	4	100	0.05
50	60	4	10	0.05
51	60	4	1	0.05
52	60	4	100	0.1
53	60	4	10	0.1
54	60	4	1	0.1
55	80	2	100	0.01
56	80	2	10	0.01
57	80	2	1	0.01
58	80	2	100	0.05
59	80	2	10	0.05
60	80	2	1	0.05
61	80	2	100	0.1
62	80	2	10	0.1
63	80	2	1	0.1
64	80	3	100	0.01
65	80	3	10	0.01
66	80	3	1	0.01
67	80	3	100	0.05
68	80	3	10	0.05
69	80	3	1	0.05
70	80	3	100	0.1
71	80	3	10	0.1
72	80	3	1	0.1
73	80	4	100	0.01
74	80	4	10	0.01
75	80	4	1	0.01
76	80	4	100	0.05
77	80	4	10	0.05
78	80	4	1	0.05
79	80	4	100	0.1
80	80	4	10	0.1
81	80	4	1	0.1
82	100	2	100	0.01
83	100	2	10	0.01
84	100	2	1	0.01
85	100	2	100	0.05
86	100	2	10	0.05
87	100	2	1	0.05
88	100	2	100	0.1
89	100	2	10	0.1
90	100	2	1	0.1
91	100	3	100	0.01
92	100	3	10	0.01
93	100	3	1	0.01
94	100	3	100	0.05
95	100	3	10	0.05
96	100	3	1	0.05
97	100	3	100	0.1
98	100	3	10	0.1
99	100	3	1	0.1
100	100	4	100	0.01
101	100	4	10	0.01
102	100	4	1	0.01
103	100	4	100	0.05
104	100	4	10	0.05
105	100	4	1	0.05
106	100	4	100	0.1
107	100	4	10	0.1
108	100	4	1	0.1
