# Supplementary material for: A comprehensive simulation study on classification of RNA-Seq data
Source: PLoS One. 2017 Aug 23;12(8):e0182507. doi: 10.1371/journal.pone.0182507 (PMC5568128; doi:10.1371/journal.pone.0182507)
Supplement: S3 File — (ZIP) [file pone.0182507.s003.zip › R Codes/CountDataSet1.R]

CountDataSet1 <- function (n, p, K, param, sdsignal, drate) 
{
    if (n < 4 * K) 
        stop("We require n to be at least 4*K.")
    q0 <- rexp(p, rate = 1/25)
    
    isDE <-  runif(p)< drate    #runif(p)
    classk <- matrix(NA, nrow = K, ncol = p)
    for (k in 1:K) {
        lfc <- rnorm(p, sd = sdsignal)
        classk[k, ] <- ifelse(isDE, q0 * exp(lfc), q0)
    }
    truesf <- runif(n) * 2 + 0.2
    truesfte <- runif(n) * 2 + 0.2
    conds <- sample(c(rep(1:K, 4), sample(1:K, n - 4 * K, replace = TRUE)))
    condste <- sample(c(rep(1:K, 4), sample(1:K, n - 4 * K, replace = TRUE)))
    x <- xte <- matrix(NA, nrow = n, ncol = p)
    for (i in 1:n) {
        for (k in 1:K) {
            if (conds[i] == k) 
                x[i, ] <- rnbinom(p, mu = truesf[i] * classk[k, 
                  ], size = param)
            if (condste[i] == k) 
                xte[i, ] <- rnbinom(p, mu = truesfte[i] * classk[k, 
                  ], size = param)
        }
    }
    rm <- apply(x, 2, sum) == 0
    return(list(x = x[, !rm], xte = xte[, !rm], y = conds, yte = condste, 
        truesf = truesf, truesfte = truesfte, dkg=classk))
}
