# Supplementary material for: A comprehensive simulation study on classification of RNA-Seq data
Source: PLoS One. 2017 Aug 23;12(8):e0182507. doi: 10.1371/journal.pone.0182507 (PMC5568128; doi:10.1371/journal.pone.0182507)
Supplement: S3 File — (ZIP) [file pone.0182507.s003.zip › R Codes/FindBestTransform.R]

FindBestTransform <-
function(x){
  alphas <- seq(.01, 1, len=50)
  gof <- rep(NA, length(alphas))
  for(alpha in alphas){
    gof[alphas==alpha] <- GoodnessOfFit(x^alpha,type="mle")
  }
  return(alphas[which.min(abs(gof-(nrow(x)-1)*(ncol(x)-1)))])
}
