# Supplementary material for: A comprehensive simulation study on classification of RNA-Seq data
Source: PLoS One. 2017 Aug 23;12(8):e0182507. doi: 10.1371/journal.pone.0182507 (PMC5568128; doi:10.1371/journal.pone.0182507)
Supplement: S3 File — (ZIP) [file pone.0182507.s003.zip › R Codes/GetDnb.R]

GetDnb <- function(ns, x, y,beta){

    uniq <- sort(unique(y))
    ds <- matrix(1, nrow=length(uniq), ncol=ncol(x))
    for(k in 1:length(uniq)){
      a <- colSums(x[y==uniq[k],])+beta
      b <- colSums(ns[y==uniq[k],])+beta
      ds[k,] <- a/b
    }
    return(ds)

}
