# Supplementary material for: A comprehensive simulation study on classification of RNA-Seq data
Source: PLoS One. 2017 Aug 23;12(8):e0182507. doi: 10.1371/journal.pone.0182507 (PMC5568128; doi:10.1371/journal.pone.0182507)
Supplement: S3 File — (ZIP) [file pone.0182507.s003.zip › R Codes/Read me.txt]

[1] "progress:  1"
estimating size factors
estimating dispersions
gene-wise dispersion estimates
mean-dispersion relationship
final dispersion estimates
fitting model and testing
-- replacing outliers and refitting for 15 genes
-- DESeq argument 'minReplicatesForReplace' = 7 
-- original counts are preserved in counts(dds))
estimating dispersions
fitting model and testing
gene-wise dispersion estimates
mean-dispersion relationship
final dispersion estimates
Error in train.default(x.B, as.factor(y.B), trControl = ctrl2, tuneLength = 5,  : 
  final tuning parameters could not be determined
In addition: There were 50 or more warnings (use warnings() to see the first 50)
 Show Traceback
 
 Rerun with Debug
 Error in object[[name, exact = TRUE]] : subscript out of bounds 

#------------ Description ------------------------------------------

"classnb.R": the function of NBLDA

"CountDataSet1.R": the function of generating simulated data

"GetDnb.R": the function of obtaining $d_{kg}$

"Example.R": one example for classification using NBLDA


#------------ Note ------------------------------------------

Two R packages, "PoiClaClu" and "sSeq", should be installed before we use NBLDA.

"PoiClaClu" is PLDA and "sSeq" is used to estimate the dispersion parameter.


#------------ classnb ------------------------------------------

Usage:

    classnb <- function (x, y, xte = NULL, beta = 1,  type = c("mle", "deseq", "quantile"), prior = NULL) 


Arguments:

    x: the training set

    y: labels of the training samples

    xte: the test set

    type: the methods of estimating size factors  


Value:

    ytehat: the estimated labels of test samples
