# Supplementary material for: A comprehensive simulation study on classification of RNA-Seq data
Source: PLoS One. 2017 Aug 23;12(8):e0182507. doi: 10.1371/journal.pone.0182507 (PMC5568128; doi:10.1371/journal.pone.0182507)
Supplement: S3 File — (ZIP) [file pone.0182507.s003.zip › R Codes/revizyonnnnn.txt]

1) set.seed 10072013 olacak en baþa yerleþtirilecek, hem gokmencount, hem cv'ler, çekirdeklere de ayný seedler gidecek þekilde yerleþtirilecek.

2) overdispersion parametreleri kontrol edilecek. 1,10,100.

3) plda'nýn powertransform = true kýsmý eklenecek. hem pldafalse, hem pldatrue sonuclarý verilecek.

4) nblda source kodlarý ayný dizinde olacak, kodlarýn baþýnda çaðýrýlacak. nblda kodlarý plda ile ayný olacak þekilde düzenlenecek.
