# Supplementary material for: A comprehensive simulation study on classification of RNA-Seq data
Source: PLoS One. 2017 Aug 23;12(8):e0182507. doi: 10.1371/journal.pone.0182507 (PMC5568128; doi:10.1371/journal.pone.0182507)
Supplement: S3 File — (ZIP) [file pone.0182507.s003.zip › R Codes/RNASeq Codes rev-3.4(080315).R]

rm(list=ls())

###### Inputs  ################################################################################################

multComp = "doParallel"   ## Paralel proglamlama seçimi.  Windows için "doParallel" veya "doSNOW"
                          ## MAC ve Linux sistemler için "doMC" seçilmelidir.

nCores = 10               ## Paralel kullanılacak olan çekirdek sayısı.

selectedCombs = 71:80      ## Seçilen kombinasyonlar.

save = TRUE               ## Sonuçların kaydedilmesi için TRUE girilmeli. TRUE olarak bırakın.
continue = FALSE           ## Seçilen kombinasyonların tamamı bitmeden bilgisayar kapanmış ise, en son kalınan
                          ## noktadan devam edilecek ise TRUE girilmelidir.

m.last = 1                ## continue = TRUE ise en son kalınan kombinasyonun sıra numarası girilmelidir.

Seed = 10072013           ## Random Number Generator seed. 
B = 101
rpt = 10                  ## number of repeat. (whole scenario)
repeats = 10; nFolds = 5
transform = "vst"         ## vst veya rlog 

n <- c(20,40,60,80)
p <- c(25,50,75,99)
kg <- c(2,3,4)
param <- c(100,10,1)      ## nbinom() fonksiyonunda 1/param olarak dikkate alınıyor. param: (1,10,100)
sdsignal <- 3
DE = c(0.01, 0.05, 0.10)
P.all = 10000             ## Total number of features.

###############################################################################################################

#library(PoiClaClu)
library(DESeq2)
library(caret)
library(kernlab)
library(randomForest)
library(sSeq)
library(plyr)

## Parallel Programming Background

if (multComp == "doSNOW") library(doSNOW)   ## W??NDOWS i??in
if (multComp == "doParallel") library(doParallel)
if (multComp == "doMC") library(doMC)   ## MAC ve LINUX i??in
library(foreach)
library(digest)
#library(doRNG)  ## paralel kodlama seed özelliğini aktif etmek için

source("allFunctions.R")

## Source codes of PLDA (Witten et. al.)
source("Classify.cv.R")
source("Classify.R")
source("CountDataSet.R")
source("FindBestTransform.R")
source("Functions.R")
source("NullModel.R")
source("NullModelTest.R")
source("PoissonDistance.R")

## Source codes of NBLDA
source("classnb.R")
source("CountDataSet1.R")
source("GetDnb.R")

#multicore:::detectCores()  ## LINUX ve MAC i??in kullan??labilecek maksimum ??ekirdek say??s??n?? belirler.

if (multComp == "doSNOW"){
    clusts = makeCluster(nCores, type="SOCK")
    registerDoSNOW(clusts)
}

if (multComp == "doMC") registerDoMC(nCores)
if (multComp == "doParallel") registerDoParallel(nCores)

wd = getwd()  ## working directory.
combs = expand.grid(n,kg,param,DE)  ## Olas?? kombinasyonlar?? tutan matris. Her bir kolonda ilgili vekt??r??n elemanlar??n?? sakl??yor. (data frame)
n.comb = dim(combs)[1]  ## number of possible combinations
id = 1:n.comb

combs = cbind(id,combs)
colnames(combs) = c("id","n","kg","param","DERate")

combs.sub = combs[selectedCombs,]  ## Analiz edilecek kombinasyonlar belirleniyor.
n.comb.sub = dim(combs.sub)[1]  ## number of possible combinations of subset of combs

gokmencount<-function (n, p, K, param, sdsignal, DE = 0.3)
{
    if (n < 4 * K) 
        stop("We require n to be at least 4*K.")
    q0 <- rexp(p, rate = 1/25)
    isDE <- runif(p) < DE  ## %the probability of a gene to be differentially expressed.  DE = c(2, 10, 30)
    classk <- matrix(NA, nrow = K, ncol = p)
    for (k in 1:K) {
        lfc <- rnorm(p, sd = sdsignal)
        classk[k, ] <- ifelse(isDE, q0 * exp(lfc), q0)
    }
    truesf <- runif(n) * 2 + 0.2
    truesfte <- runif(n) * 2 + 0.2
    conds <- sample(c(rep(1:K, 4), sample(1:K, n - 4 * K, replace = TRUE)))
    condste <- sample(c(rep(1:K, 4), sample(1:K, n - 4 * K, replace = TRUE)))
    x <- xte <- matrix(NA, nrow = n, ncol = p)
    for (i in 1:n) {
        for (k in 1:K) {
            if (conds[i] == k) 
                x[i, ] <- rnbinom(p, mu = truesf[i] * classk[k,], size = param)
            if (condste[i] == k)
                xte[i, ] <- rnbinom(p, mu = truesfte[i] * classk[k,], size = param)
        }
    }
    rm <- apply(x, 2, sum) == 0
    y <- conds
    gok <- as.data.frame(cbind(x[, !rm],y))
    return(gok)
}


data <- NULL
dataexpTrain <- NULL

PLDAresultTest.rpt <- list()
ResultTest.rpt <- list()
ResultTrainCV.rpt <- list()

TuneParameters.rpt = list()
RAWdataSets.rpt = list()


if (continue) {
    load(file = paste(ifelse(transform == "rlog", "RLOG//", "VST//"), "TestResults.rda", sep = ""))
    load(file = paste(ifelse(transform == "rlog", "RLOG//", "VST//"), "CVResults.rda", sep = ""))
    load(file = paste(ifelse(transform == "rlog", "RLOG//", "VST//"), "TuneParameters.rda", sep = ""))
}

if (!continue) {m.last = 1}
set.seed(seed = Seed)
#registerDoRNG(seed = 10072013)
#m <- p.ind <- R <- 1
## m indisi 432 olas?? kombinasyon i??in kullan??lan bir indis. Hangi parametreler ile veri uretilip simulasyon yap??ld??????n?? kontrol ediyor.

start.time = Sys.time()

for (m in m.last:n.comb.sub){
    
    classes = as.factor(c(1:combs.sub[m,"kg"]))
    classes = classes[1]
    ## Her bir olas?? kombinasyon i??in rpt kadar tekrar yap??lacak.
    testACC_m = list() 
    trainACC_CV_m = list()
    tunes_m = list()
    
    for (p.ind in 1:length(p)){
        
        # CART, RF, SVM, bagSVM, PLDA
        testACC = matrix(NA, nrow=rpt, ncol=8)
        trainACC_CV = matrix(NA, nrow=rpt, ncol=8)
        colnames(testACC) = colnames(trainACC_CV) = c("Repeat", "PLDA", "PLDA2", "NBLDA", "SVM", "bagSVM", "CART", "RF")
        tunes = NULL
        
        testACC[,1] = trainACC_CV[,1] = 1:rpt
        
        for (R in 1:rpt){
            s4.OK <- FALSE
            s4.iter = 1
            while (!s4.OK && s4.iter < 5){
                progress = paste("Comb.: ", m, "/", n.comb.sub, "    p: ", p[p.ind], "    Repeat: ", R, "/", rpt, sep="")
                print(progress)
                
                ## RAW data ??retilir.
                ## Üretilen RAW data'da sınıf değişkeni istenilen kadar sınıfa sahip olmalı.
                ## kg = 4 iken, n = 20 olan veri seti 1,2, ve 4 numaralı sınıfları içeriyor fakat 3'ü içermiyor ise
                ## bu veri setinin yenidnen üretilmesi gerekiyor. Üretilen veri tam olarak kg adet sınıfı içermelidir.
                nCl.OK = FALSE
                
                while(!nCl.OK){
                    data <- gokmencount(n=combs.sub[m,"n"], p=P.all, K=combs.sub[m,"kg"], 
                                        param=combs.sub[m,"param"], sdsignal=sdsignal, DE = combs.sub[m,"DERate"])
                    nCl.OK <- length(unique(data$y)) == combs.sub[m,"kg"]
                }
                
                trts.OK = FALSE
                while (!trts.OK){
                    train.ind = sample(1:nrow(data), ceiling(0.70*nrow(data)), FALSE)
                    test.ind = c(1:nrow(data))[-train.ind]
                    train.raw = data[train.ind, ]
                    test.raw = data[-train.ind, ]
                    
                    # train setindeki sınıf sayısının ilgili kombinasyondaki sınıf sayısı kadar olması gerekiyor. 4 sınıflı bir
                    # kombinasyonda üretilen veride yalnızca 1,2 ve 4 sınıfları var ise verinin yeniden test / train olarak ayrılması gerekiyor.
                    ## Önemli olan train kümseinde istenilen sayıda sınıfın yer alması. Test setinde sınıflardan bir tanesi yer almasa dahi
                    # classifier'lar 4 sınıfa göre eğitildiği için sınıflama performansları bu durumdan olumsuz etkilenmeyecektir.
                    trts.OK <- (length(unique(train.raw$y)) == combs.sub[m,"kg"])
                }
                
                nZ = nearZeroVar(train.raw[, -dim(train.raw)[2]])
                
                if(length(nZ) != 0){
                    train.raw = train.raw[,-nZ]
                    test.raw = test.raw[,-nZ]      
                }
                
                train.cond = train.raw[,dim(train.raw)[2]]
                test.cond = test.raw[,dim(train.raw)[2]]
                
                #############  DESeq2
                train.rawS4 = try({DESeqDataSetFromMatrix(countData = as.matrix(t(train.raw[, -dim(train.raw)[2]] + 1)), 
                                                     colData = data.frame(factor(train.cond)), formula(~ 1))})
                
                if (class(train.rawS4) != "try-error") s4.OK <- TRUE
                s4.iter = s4.iter + 1
                if (s4.iter == 5) cat("Iteration does not converge. Stopped.")
                if (!s4.OK) cat("Re-generating raw data since \"DESeqDataSetFromMatrix\" function generated errors.", sep = "")
            }
            
            design(train.rawS4) = ~ 1
            dds = DESeq(train.rawS4, fitType=c("local"))
            res = results(dds)
            #resOrdered <- res[order(res$padj),]
            resOrdered <- res[order(res$stat, decreasing = TRUE),]
            feat.Selected = rownames(as.data.frame(resOrdered)[1:p[p.ind],])
            
            trPLDA <- tr <- train.raw[, feat.Selected]   ## PLDA'da do??rudan bu matrix kullan??lacak.
            tsPLDA <- ts <- test.raw[, feat.Selected]
            #trExp = dataexpTrain[, feat.Selected]
            #tsExp = 
            
            #################################
            
            tr = t(tr + 1)
            ts = t(ts + 1)
            
            #Calculation of test set size factors using geometric means from training data
            geomts = ts / exp(rowMeans(log(tr)))
            sizeF.ts = apply(geomts, 2, function(x) median(x))
            
            #deseq normalization and vst transformation to training data
            trS4 = DESeqDataSetFromMatrix(countData = as.matrix(tr), colData = data.frame(condition=factor(train.cond)), formula(~ 1))
            design(trS4) = ~ 1
            trS4 = estimateSizeFactors(trS4)
            trS4 = estimateDispersions(trS4, fitType=c("local"))
            
            if (transform == "vst"){
                trS4expVST = DESeq2:::varianceStabilizingTransformation(trS4, blind = FALSE)  ## DESeq2 ye g??re g??ncellenecek (yukar??dakiler)
                dataexpTrainVST = t(assay(trS4expVST))
            } 
            
            if (transform == "rlog"){
                trS4expRLOG = rlog(trS4, blind = F)
                dataexpTrainRLOG = t(assay(trS4expRLOG))
                betaPriorVar = attr(trS4expRLOG,"betaPriorVar")
                intercept = mcols(trS4expRLOG)$rlogIntercept
            }
            
            #deseq normalization and vst transformation to test data
            tsS4 = DESeqDataSetFromMatrix(countData = as.matrix(ts), colData = data.frame(condition=factor(test.cond)), formula(~ 1))
            tsS4 = estimateSizeFactors(tsS4)
            sizeFactors(tsS4) = sizeF.ts    #Test set size factors are calculated above
            dispersionFunction(tsS4) = dispersionFunction(trS4)  ## Use dispersion parameters from training set
            mcols(tsS4)$dispFit <- mcols(trS4)$dispFit
            
            if (transform == "vst"){
                tsS4expVST = DESeq2:::varianceStabilizingTransformation(tsS4, blind = F)
                tsVST <- dataexpTestVST <- t(assay(tsS4expVST))
                trVST = dataexpTrainVST
            }
            
            if (transform == "rlog"){
                tsS4expRLOG = rlog(tsS4, blind = F, intercept=intercept, betaPriorVar=betaPriorVar)
                tsRLOG <- dataexpTestRLOG <- t(assay(tsS4expRLOG))
                trRLOG = dataexpTrainRLOG
            }
            
            #################################
            
            # tr.Param de??erleri expression verileri i??in uygulanacak.
            ######tr.ParamVST = list(Mean = colMeans(trVST), Std.Dev. = apply(trVST,2,sd))
            ######tr.ParamRLOG = list(Mean = colMeans(trRLOG), Std.Dev. = apply(trRLOG,2,sd))
            #trExp.Param = list(Mean = colMeans(trExp), Std.Dev. = apply(trExp,2,sd))
            
            ## Test set tr.Param de??erlerine g??re 
            ######tsVST = scale(tsVST, center = tr.ParamVST$Mean, scale = tr.ParamVST$Std.Dev.)
            ######tsRLOG = scale(tsRLOG, center = tr.ParamRLOG$Mean, scale = tr.ParamRLOG$Std.Dev.)
            
            if (transform == "vst") tr = trVST else tr = trRLOG
            if (transform == "vst") ts = tsVST else ts = tsRLOG
            
            fold.IdxOK = FALSE
            while (!fold.IdxOK){
                fold.Idx = foldIndex(tr, nFolds = nFolds, repeats = repeats)
                fold.Idx_In = fold.Idx$indexIn
                yfold.Idx_In = lapply(fold.Idx_In, FUN = function(x)as.factor(train.cond)[x])
                fold.IdxOK = all(ldply(lapply(yfold.Idx_In, FUN = function(x)length(unique(x)) == combs.sub[m,"kg"]))[,2])   
            }
            
            ctrl <- trainControl(method = "repeatedcv", number = nFolds, repeats = repeats,
                                 index = fold.Idx$indexIn, indexOut = fold.Idx$indexOut)
            ## SVM
            modelSVM = fitModel(x = tr, y = as.factor(train.cond), trControl = ctrl, 
                                tuneLength = 10, method = "svmRadial")
            
            ts.accSVM = predictModel(modelSVM, ts)
            
            ## bagSVM
            #baggPred_Matrix = data.frame(matrix(NA, nrow = nrow(ts), ncol = B))
            #print("Bagging SVM is in progress...")
            #baggPred_Matrix = foreach(i = 1:B, .multicombine = TRUE, .inorder = FALSE, .combine = "cbind", 
            #                 .export = c("tr", "ts", "train.cond", "test.cond","combs.sub"),
            #                 .packages = c("caret")) %dopar% {
            
            ## Her bir çekirdeğe gönderilen işlemlerin caret tarafından tekrar paralel olarak kullanılmaya zorlanması nedeniyle RAM kapasitesinde gereksiz
            ## kullanım ortaya çıkıyor. Foreach döngüsü içinde caret tarafından tekrar paralel işlem yapılmasını engellemek gerekiyor. allowParallel = FALSE
            ## olarak ayarlanmalı.
            #  ctrl2 <- trainControl(method = "repeatedcv", number=5, repeats = 10, allowParallel = FALSE)  ## Paralel kodlama foreach aşamasında veriliyor.
            #  n = nrow(tr)
            
            #  BOOT.OK = FALSE
            #  while (!BOOT.OK){
            #    idx = sample(n, n, TRUE)
            #    tr.B = tr[idx,]; train.cond.B = train.cond[idx]
            #    BOOT.OK <- (length(unique(train.cond.B)) == combs.sub[m,"kg"])
            #  }
            
            #  modelSVM.B = try(train(tr.B, as.factor(train.cond.B), trControl=ctrl2, 
            #                         tuneLength = 10, method = "svmRadial"))
            #  predictedSVM.B = predict.train(modelSVM.B, newdata = ts)    
            #  c(predictedSVM.B, max(modelSVM.B$results[3]))
            #}
            
            #predictedbaggSVM = baggAgregate(baggPred_Matrix[-nrow(baggPred_Matrix),], classes)
            #ts.accbaggSVM = sum(test.cond == as.numeric(predictedbaggSVM)) / length(test.cond)
            
            print("Bagging SVM is in progress...")
            svm.B = try({baggedSVM(tr, as.factor(train.cond), ts, as.factor(test.cond), foldIdx = fold.Idx,
                                   nFolds = nFolds, repeats = repeats, B = B, 
                                   m = m, combs.sub = combs.sub)})
            
            #svm.B <- try(train(tr, as.factor(train.cond), "bag", B = B, 
            #                bagControl = bagControl(fit = svmBag$fit,
            #                                        predict = svmBag$pred,
            #                                        aggregate = svmBag$aggregate), 
            #                trControl = ctrl, tuneLength = 10))
            
            #predictedSVM.B = predict.train(svm.B, newdata = ts)
            #ts.accbaggSVM = sum(test.cond == as.numeric(predictedSVM.B)) / length(test.cond)
            
            ## RF
            modelRF = fitModel(x = tr, y = as.factor(train.cond), trControl=ctrl, 
                               tuneLength = 10, method = "rf")
            
            ts.accRF = predictModel(modelRF, newdata = ts)
            
            ## CART
            modelCART = fitModel(x = tr, y = as.factor(train.cond), trControl=ctrl, 
                                 tuneLength = 10, method = "rpart")
            ts.accCART = predictModel(modelCART, ts)
            
            #######################
            ts.accPDA <- ts.accPDA.mean <- trACC.cv <- accCV <- accCV2 <- NULL
            ts.accPDA2 <-ts.accPDA2.mean <- trACC2.cv <- NULL
            trACCcv_NBLDA.repeats = NULL
            #  PLDA and NBLDA.
            ###  NBLDA ve PLDA foldları diğer yöntemlerde kullanılan foldların 1. repeat için bulunanları olacak şekilde alınacak.
            foldNB_PLDA = fold.Idx$indexOut[1:nFolds]
            try({
                #for (r in 1:10){
                cv.outRAW <- Classify.cv(trPLDA, train.cond, transform = FALSE, type = "deseq", folds = foldNB_PLDA)
                outRAW <- Classify(trPLDA, train.cond, tsPLDA, rho=cv.outRAW$bestrho, type = "deseq")
                #tblRAW <- table(outRAW$ytehat,test.cond)
                ts.accPDA <- sum(outRAW$ytehat == test.cond) / length(test.cond)
                #ts.accPDA = c(ts.accPDA, ts.accPDA.r)
                
                ind.opt = which(cv.outRAW$rhos == cv.outRAW$bestrho)
                trErr.cv = cv.outRAW$errs[,ind.opt]
                accCV = 1 - sum(trErr.cv) / length(train.cond)
                #trACC.cv = c(trACC.cv, accCV)
                
                cv.outRAW2 <- Classify.cv(trPLDA, train.cond, transform = TRUE, type = "deseq", folds = cv.outRAW$folds)
                outRAW2 <- Classify(trPLDA, train.cond, tsPLDA, rho=cv.outRAW2$bestrho, type = "deseq")
                #tblRAW2 <- table(outRAW2$ytehat, test.cond)
                ts.accPDA2 <- sum(outRAW2$ytehat == test.cond) / length(test.cond)
                #ts.accPDA2 = c(ts.accPDA2, ts.accPDA2.r)
                
                ind.opt2 = which(cv.outRAW2$rhos == cv.outRAW2$bestrho)
                trErr2.cv = cv.outRAW2$errs[,ind.opt2]
                accCV2 = 1 - sum(trErr2.cv) / length(train.cond)
                #trACC2.cv = c(trACC2.cv, accCV2)
                
                ##### NBLDA
                # Creating folds (5 folds)
                # NBLDA için 5 fold yapmayı gerektirecek bir durum yok.
                # Optimize edilmesi gereken bir parametre olmadığı için tek aşamada modelin eğitilip 
                # train ve test setlerinin tahmin edilmesi gerekiyor..
                
                #nn = nrow(trPLDA)
                #yfoldsInOK = FALSE
                
                # while (!yfoldsInOK){
                #  foldsIn = createFolds(1:nn, k = 5, list = TRUE, returnTrain = TRUE)
                #   foldsOut = lapply(foldsIn, function(x)c(1:nn)[-x])
                #   yfoldsIn = lapply(foldsIn, FUN = function(x)train.cond[x])
                #   yfoldsOut = lapply(foldsIn, FUN = function(x)train.cond[-x])
                #   yfoldsInOK = all(ldply(lapply(yfoldsIn, FUN = function(x)length(unique(x)) == combs.sub[m, "kg"]))[,2])  ### combs.sub'dan gelecek olan kg ile kontrol edilecek.        
                # }
                
                #trACCcv_NBLDA.folds = NULL
                #tsACCcv_NBLDA.folds = NULL
                #predsNB.tr = rep(NA, length(train.cond))
                
                #foldsIn = fold.Idx$indexIn[1:nFolds]
                #foldsOut = fold.Idx$indexOut[1:nFolds]
                
                #for (ii in 1:length(foldsIn)){
                trNB = trPLDA
                y.trNB = train.cond
                #trNB = trPLDA[foldsIn[[ii]],]
                #y.trNB = train.cond[foldsIn[[ii]]]
                #tsNB = trPLDA[foldsOut[[ii]],]
                #y.tsNB = train.cond[foldsOut[[ii]]]
                
                tt = getT(t(trNB), sizeFactors = rep(1, nrow(trNB)))$target
                rM = rowMeans(t(trNB))
                rV = rowVars(t(trNB))
                
                disp = (rV - rM)/rM^2
                disp0 = numeric()
                
                for(i in 1:length(disp)){
                    a1 = 0; a2 = disp[i]
                    disp0[i] = max(a1,a2)
                }
                
                disperhat = getAdjustDisp(disp0, shrinkTarget = tt)$adj
                out = classnb(trNB, y.trNB, trNB, type = "deseq")
                out.ts = classnb(trNB, y.trNB, tsPLDA, type = "deseq")
                #predsNB.tr[foldsOut[[ii]]] = out$ytehat
                #trACCcv_NBLDA.ii = sum(out$ytehat == y.tsNB) / length(y.tsNB)
                #trACCcv_NBLDA.folds = c(trACCcv_NBLDA.folds, trACCcv_NBLDA.ii)
                #tsACCcv_NBLDA.ii = sum(out.ts$ytehat == test.cond) / length(test.cond)
                #tsACCcv_NBLDA.folds = c(tsACCcv_NBLDA.folds, tsACCcv_NBLDA.ii)
                #}
                #trAccNB.train = sum(predsNB.tr == train.cond) / length(train.cond)
                trAccNB.train = sum(out$ytehat == train.cond) / length(train.cond)
                #trACCcv_NBLDA.repeats = c(trACCcv_NBLDA.repeats, mean(trACCcv_NBLDA.folds))
                #tsAccNB.test = mean(tsACCcv_NBLDA.folds, na.rm = TRUE)
                tsAccNB.test = sum(out.ts$ytehat == test.cond) / length(test.cond)
                #} ## end for r
            })
            
            #ts.accPDA.mean = mean(ts.accPDA)
            #ts.accPDA2.mean = mean(ts.accPDA2)
            #tr.accNBLDA.mean = mean(trAccNB.train)  ## 5 fold NBLDA cv accuracy
            
            
            ######################
            
            testACC[R, "SVM"] = ts.accSVM
            testACC[R, "RF"] = ts.accRF
            testACC[R, "CART"] = ts.accCART
            testACC[R, "PLDA"] = ts.accPDA
            testACC[R, "PLDA2"] = ts.accPDA2
            #testACC[R, "bagSVM"] = ts.accbaggSVM
            testACC[R, "bagSVM"] = svm.B$OveralAccuracy.Test
            testACC[R, "NBLDA"] = tsAccNB.test
            
            if (class(modelSVM) == "train") trainACC_CV[R, "SVM"] = max(modelSVM$results$Accuracy) else trainACC_CV[R, "SVM"] = NA
            if (class(modelRF) == "train") trainACC_CV[R, "RF"] = max(modelRF$results$Accuracy) else trainACC_CV[R, "RF"] = NA
            if (class(modelCART) == "train") trainACC_CV[R, "CART"] = max(modelCART$results$Accuracy) else trainACC_CV[R, "CART"] = NA
            trainACC_CV[R, "PLDA"] = accCV
            trainACC_CV[R, "PLDA2"] = accCV2
            trainACC_CV[R, "NBLDA"] = trAccNB.train
            trainACC_CV[R, "bagSVM"] = svm.B$OveralAccuracy.Train
            
            #paste(c(names(combs.sub)[-1],"p"), c(combs.sub[1,-1],p[p.ind]), sep="", collapse = "")
            
            if (class(modelSVM) == "train") svmTune = modelSVM$bestTune else svmTune = NA
            if (class(modelCART) == "train") cartTune = modelCART$bestTune else cartTune = NA
            if (class(modelRF) == "train") rfTune = modelRF$bestTune else rfTune = NA
            
            tunes.rpt = cbind(R, svmTune, cartTune, rfTune)
            tunes = rbind(tunes, tunes.rpt)
            tunes.rpt = NULL
            
        }
        
        trainACC_CV = try({cbind(combs.sub[m,], p[p.ind], trainACC_CV)}, silent = TRUE)
        testACC = try({cbind(combs.sub[m,], p[p.ind], testACC)}, silent = TRUE)
        tunes = try({cbind(combs.sub[m,], p[p.ind], tunes)}, silent = TRUE)
        
        tunes_m[[p.ind]] = tunes
        testACC_m[[p.ind]] = testACC  
        trainACC_CV_m[[p.ind]] = trainACC_CV 
        names(testACC_m)[p.ind] = names(trainACC_CV_m)[p.ind] = names(tunes_m)[p.ind] = paste("p", p[p.ind], sep="")  
    }
    
    ResultTest.rpt[[m]] = testACC_m
    ResultTrainCV.rpt[[m]] = trainACC_CV_m
    TuneParameters.rpt[[m]] = tunes_m
    names(TuneParameters.rpt)[m] = names(ResultTest.rpt)[m] = names(ResultTrainCV.rpt)[m] = names(TuneParameters.rpt)[m] = paste(c(names(combs.sub)[-1]), c(combs.sub[m,-1]), sep="", collapse = "")
    
    if (save){
        if (transform == "rlog") {
            folders = dir()
            if (!any(folders == "RLOG")) dir.create("RLOG", recursive = TRUE)
            setwd("RLOG")
        }
        
        if (transform == "vst") {
            folders = dir()
            if (!any(folders == "VST")) dir.create("VST", recursive = TRUE)
            setwd("VST")
        }
        
        save(ResultTest.rpt, file = "TestResults.rda")
        save(ResultTrainCV.rpt, file = "CVResults.rda")
        save(TuneParameters.rpt, file = "TuneParameters.rda")
        
        halt = paste("Algorithm stopped at: ", m, sep = "")
        write.table(halt, file = "stopped.txt", quote = FALSE, row.names = FALSE, col.names = FALSE)
    }
    setwd(wd)
}

end.time = Sys.time()
elapsed =  end.time - start.time
elapsed   ## elapsed time for simulation.
